# Supplementary material for: Site-specific O-Glycosylation Analysis of Human Blood Plasma Proteins
Source: Mol Cell Proteomics. 2015 Nov 23;15(2):624–41. doi: 10.1074/mcp.M115.053546 (PMC4739677; doi:10.1074/mcp.M115.053546)
Supplement: Supplemental Data [file 10.1074_M115.053546_mcp.M115.053546-8.xlsx]

## Sheet: Sheet2
Blood Plasma Glycoproteomics
Protein Identification
of non-glycosylated proteins

## Sheet: CID
Protein	Fraction	Sum of #Peptides
ADNP homeobox protein 2 OS=Homo sapiens GN=ADNP2 PE=1 SV=1		2
Alpha-2-HS-glycoprotein OS=Homo sapiens GN=AHSG PE=1 SV=1		2
Alpha-2-macroglobulin OS=Homo sapiens GN=A2M PE=1 SV=3		3
Apolipoprotein B-100 OS=Homo sapiens GN=APOB PE=1 SV=2		5
ATP-binding cassette sub-family A member 3 OS=Homo sapiens GN=ABCA3 PE=1 SV=2		2
Beta-2-glycoprotein 1 OS=Homo sapiens GN=APOH PE=1 SV=3		4
C4b-binding protein alpha chain OS=Homo sapiens GN=C4BPA PE=1 SV=2		2
Collagen alpha-1(I) chain OS=Homo sapiens GN=COL1A1 PE=1 SV=5		0
Complement C3 OS=Homo sapiens GN=C3 PE=1 SV=2		9
Complement C4-B OS=Homo sapiens GN=C4B PE=1 SV=2		2
Complement factor B OS=Homo sapiens GN=CFB PE=1 SV=2		2
Complement factor H-related protein 1 OS=Homo sapiens GN=CFHR1 PE=1 SV=2		2
Dynein heavy chain 8 axonemal OS=Homo sapiens GN=DNAH8 PE=1 SV=2		2
E3 ubiquitin-protein ligase HUWE1 OS=Homo sapiens GN=HUWE1 PE=1 SV=3		3
E3 ubiquitin-protein ligase RNF123 OS=Homo sapiens GN=RNF123 PE=1 SV=1		1
Endoribonuclease Dicer OS=Homo sapiens GN=DICER1 PE=1 SV=3		1
Fibrinogen alpha chain OS=Homo sapiens GN=FGA PE=1 SV=2		7
Fibrinogen beta chain OS=Homo sapiens GN=FGB PE=1 SV=2		8
G protein-activated inward rectifier potassium channel 4 OS=Homo sapiens GN=KCNJ5 PE=1 SV=2		0
G2 and S phase-expressed protein 1 OS=Homo sapiens GN=GTSE1 PE=1 SV=3		1
GRIP1-associated protein 1 OS=Homo sapiens GN=GRIPAP1 PE=1 SV=1		0
Haptoglobin OS=Homo sapiens GN=HP PE=1 SV=1		24
Hemicentin-2 OS=Homo sapiens GN=HMCN2 PE=2 SV=2		1
Hemopexin OS=Homo sapiens GN=HPX PE=1 SV=2		1
Ig alpha-1 chain C region OS=Homo sapiens GN=IGHA1 PE=1 SV=2		6
Ig alpha-2 chain C region OS=Homo sapiens GN=IGHA2 PE=1 SV=3		4
Ig gamma-1 chain C region OS=Homo sapiens GN=IGHG1 PE=1 SV=1		54
Ig gamma-2 chain C region OS=Homo sapiens GN=IGHG2 PE=1 SV=2		47
Ig gamma-3 chain C region OS=Homo sapiens GN=IGHG3 PE=1 SV=2		3
Ig gamma-4 chain C region OS=Homo sapiens GN=IGHG4 PE=1 SV=1		30
Ig heavy chain V-III region KOL OS=Homo sapiens PE=1 SV=1		0
Ig kappa chain C region OS=Homo sapiens GN=IGKC PE=1 SV=1		8
Ig kappa chain V-I region BAN OS=Homo sapiens PE=1 SV=1		3
Ig kappa chain V-I region HK102 (Fragment) OS=Homo sapiens GN=IGKV1-5 PE=4 SV=1		2
Ig kappa chain V-I region Rei OS=Homo sapiens PE=1 SV=1		2
Ig lambda-1 chain C regions OS=Homo sapiens GN=IGLC1 PE=1 SV=1		3
Ig lambda-3 chain C regions OS=Homo sapiens GN=IGLC3 PE=1 SV=1		2
Ig lambda-6 chain C region OS=Homo sapiens GN=IGLC6 PE=4 SV=1		2
Ig mu chain C region OS=Homo sapiens GN=IGHM PE=1 SV=3		2
Immunoglobulin J chain OS=Homo sapiens GN=IGJ PE=1 SV=4		2
Inter-alpha-trypsin inhibitor heavy chain H1 OS=Homo sapiens GN=ITIH1 PE=1 SV=3		2
Inter-alpha-trypsin inhibitor heavy chain H4 OS=Homo sapiens GN=ITIH4 PE=1 SV=4		2
Intron-binding protein aquarius OS=Homo sapiens GN=AQR PE=1 SV=4		1
Macrophage mannose receptor 1 OS=Homo sapiens GN=MRC1 PE=1 SV=1		1
Melanoma antigen preferentially expressed in tumors OS=Homo sapiens GN=PRAME PE=1 SV=1		1
Midasin OS=Homo sapiens GN=MDN1 PE=1 SV=2		1
N-acetyltransferase ESCO2 OS=Homo sapiens GN=ESCO2 PE=1 SV=1		1
Nesprin-1 OS=Homo sapiens GN=SYNE1 PE=1 SV=4		3
Nuclear receptor coactivator 2 OS=Homo sapiens GN=NCOA2 PE=1 SV=2		0
Otogelin-like protein OS=Homo sapiens GN=OTOGL PE=2 SV=5		1
PH domain leucine-rich repeat-containing protein phosphatase 2 OS=Homo sapiens GN=PHLPP2 PE=1 SV=3		1
Plasminogen OS=Homo sapiens GN=PLG PE=1 SV=2		6
Probable G-protein coupled receptor 112 OS=Homo sapiens GN=GPR112 PE=2 SV=2		0
Proline-rich transmembrane protein 3 OS=Homo sapiens GN=PRRT3 PE=1 SV=3		3
Prothrombin OS=Homo sapiens GN=F2 PE=1 SV=2		1
Putative uncharacterized protein SHANK2-AS3 OS=Homo sapiens GN=SHANK2-AS3 PE=5 SV=2		0
Retrotransposon gag domain-containing protein 1 OS=Homo sapiens GN=RGAG1 PE=1 SV=1		1
Rho GTPase-activating protein 23 OS=Homo sapiens GN=ARHGAP23 PE=1 SV=2		1
RNA-binding protein 12 OS=Homo sapiens GN=RBM12 PE=1 SV=1		1
Serotransferrin OS=Homo sapiens GN=TF PE=1 SV=3		14
Serum albumin OS=Homo sapiens GN=ALB PE=1 SV=2		20
Spermatogenesis-associated protein 31A6 OS=Homo sapiens GN=SPATA31A6 PE=3 SV=1		1
Stonin-2 OS=Homo sapiens GN=STON2 PE=1 SV=1		1
Titin OS=Homo sapiens GN=TTN PE=1 SV=4		4
Vacuolar protein sorting-associated protein 13A OS=Homo sapiens GN=VPS13A PE=1 SV=2		0
Vacuolar protein sorting-associated protein 13C OS=Homo sapiens GN=VPS13C PE=1 SV=1		0
66		321

## Sheet: ETD
Protein	Fraction	Sum of #Peptides
14-3-3 protein gamma OS=Homo sapiens GN=YWHAG PE=1 SV=2		1
Alpha-1D adrenergic receptor OS=Homo sapiens GN=ADRA1D PE=2 SV=2		1
Alpha-2-HS-glycoprotein OS=Homo sapiens GN=AHSG PE=1 SV=1		2
Ankyrin repeat domain-containing protein 33B OS=Homo sapiens GN=ANKRD33B PE=4 SV=1		1
Apolipoprotein O-like OS=Homo sapiens GN=APOOL PE=1 SV=1		1
Calcium-dependent secretion activator 2 OS=Homo sapiens GN=CADPS2 PE=1 SV=2		3
CD9 antigen OS=Homo sapiens GN=CD9 PE=1 SV=4		2
Collagen alpha-1(XXV) chain OS=Homo sapiens GN=COL25A1 PE=1 SV=2		1
Cornulin OS=Homo sapiens GN=CRNN PE=1 SV=1		3
EMI domain-containing protein 1 OS=Homo sapiens GN=EMID1 PE=2 SV=1		1
Fibrinogen beta chain OS=Homo sapiens GN=FGB PE=1 SV=2		2
Fibroblast growth factor 2 OS=Homo sapiens GN=FGF2 PE=1 SV=3		2
Forkhead box protein D2 OS=Homo sapiens GN=FOXD2 PE=2 SV=2		2
Haptoglobin OS=Homo sapiens GN=HP PE=1 SV=1		2
Histone acetyltransferase KAT2B OS=Homo sapiens GN=KAT2B PE=1 SV=3		1
HLA class I histocompatibility antigen, A-29 alpha chain OS=Homo sapiens GN=HLA-A PE=1 SV=2		1
Homeobox protein SIX3 OS=Homo sapiens GN=SIX3 PE=1 SV=1		2
Ig gamma-1 chain C region OS=Homo sapiens GN=IGHG1 PE=1 SV=1		29
Ig gamma-2 chain C region OS=Homo sapiens GN=IGHG2 PE=1 SV=2		13
Ig gamma-3 chain C region OS=Homo sapiens GN=IGHG3 PE=1 SV=2		5
Ig gamma-4 chain C region OS=Homo sapiens GN=IGHG4 PE=1 SV=1		10
Ig heavy chain V-III region NIE OS=Homo sapiens PE=1 SV=1		2
Ig kappa chain C region OS=Homo sapiens GN=IGKC PE=1 SV=1		4
Ig kappa chain V-I region HK102 (Fragment) OS=Homo sapiens GN=IGKV1-5 PE=4 SV=1		2
Ig kappa chain V-I region Rei OS=Homo sapiens PE=1 SV=1		2
Ig lambda chain V-II region VIL OS=Homo sapiens PE=1 SV=1		1
Ig lambda-1 chain C regions OS=Homo sapiens GN=IGLC1 PE=1 SV=1		2
Iporin OS=Homo sapiens GN=RUSC2 PE=1 SV=3		1
Isocitrate dehydrogenase [NAD] subunit alpha, mitochondrial OS=Homo sapiens GN=IDH3A PE=1 SV=1		1
Keratin, type I cytoskeletal 9 OS=Homo sapiens GN=KRT9 PE=1 SV=3		1
Keratin, type II cytoskeletal 3 OS=Homo sapiens GN=KRT3 PE=1 SV=3		1
Linker for activation of T-cells family member 2 OS=Homo sapiens GN=LAT2 PE=1 SV=1		2
Lysocardiolipin acyltransferase 1 OS=Homo sapiens GN=LCLAT1 PE=1 SV=1		1
MHC class II regulatory factor RFX1 OS=Homo sapiens GN=RFX1 PE=1 SV=2		3
Myristoylated alanine-rich C-kinase substrate OS=Homo sapiens GN=MARCKS PE=1 SV=4		1
Nucleolar GTP-binding protein 2 OS=Homo sapiens GN=GNL2 PE=1 SV=1		1
Paired mesoderm homeobox protein 2A OS=Homo sapiens GN=PHOX2A PE=1 SV=2		2
Protein AF-17 OS=Homo sapiens GN=MLLT6 PE=1 SV=2		2
Protein BANP OS=Homo sapiens GN=BANP PE=1 SV=3		1
Protein CASC3 OS=Homo sapiens GN=CASC3 PE=1 SV=2		1
Protein phosphatase 1B OS=Homo sapiens GN=PPM1B PE=1 SV=1		2
Protocadherin alpha-1 OS=Homo sapiens GN=PCDHA1 PE=2 SV=1		2
Putative olfactory receptor 52P1 OS=Homo sapiens GN=OR52P1P PE=5 SV=2		1
Putative sodium-coupled neutral amino acid transporter 10 OS=Homo sapiens GN=SLC38A10 PE=1 SV=2		1
Rho guanine nucleotide exchange factor 28 OS=Homo sapiens GN=ARHGEF28 PE=1 SV=3		2
Ribosome-recycling factor, mitochondrial OS=Homo sapiens GN=MRRF PE=1 SV=1		2
Scaffold attachment factor B2 OS=Homo sapiens GN=SAFB2 PE=1 SV=1		5
Serine/arginine-rich splicing factor 1 OS=Homo sapiens GN=SRSF1 PE=1 SV=2		1
Serum albumin OS=Homo sapiens GN=ALB PE=1 SV=2		3
TAR DNA-binding protein 43 OS=Homo sapiens GN=TARDBP PE=1 SV=1		3
Tetraspanin-6 OS=Homo sapiens GN=TSPAN6 PE=1 SV=1		1
Transcription factor Sp1 OS=Homo sapiens GN=SP1 PE=1 SV=3		5
Transcription factor Sp4 OS=Homo sapiens GN=SP4 PE=1 SV=2		2
Transmembrane protein 151B OS=Homo sapiens GN=TMEM151B PE=2 SV=2		1
Transmembrane protein 238 OS=Homo sapiens GN=TMEM238 PE=1 SV=1		1
Transmembrane protein FAM155A OS=Homo sapiens GN=FAM155A PE=2 SV=1		1
Transthyretin OS=Homo sapiens GN=TTR PE=1 SV=1		1
57		150

## Sheet: CID vs ETD
ADNP homeobox protein 2 OS=Homo sapiens GN=ADNP2 PE=1 SV=1	CID			Number of Protein identified
Alpha-2-HS-glycoprotein OS=Homo sapiens GN=AHSG PE=1 SV=1	both		CID	54
Alpha-2-macroglobulin OS=Homo sapiens GN=A2M PE=1 SV=3	CID		ETD	45
Apolipoprotein B-100 OS=Homo sapiens GN=APOB PE=1 SV=2	CID		both	12
ATP-binding cassette sub-family A member 3 OS=Homo sapiens GN=ABCA3 PE=1 SV=2	CID		total	111
Beta-2-glycoprotein 1 OS=Homo sapiens GN=APOH PE=1 SV=3	CID
C4b-binding protein alpha chain OS=Homo sapiens GN=C4BPA PE=1 SV=2	CID
Collagen alpha-1(I) chain OS=Homo sapiens GN=COL1A1 PE=1 SV=5	CID
Complement C3 OS=Homo sapiens GN=C3 PE=1 SV=2	CID
Complement C4-B OS=Homo sapiens GN=C4B PE=1 SV=2	CID
Complement factor B OS=Homo sapiens GN=CFB PE=1 SV=2	CID
Complement factor H-related protein 1 OS=Homo sapiens GN=CFHR1 PE=1 SV=2	CID
Dynein heavy chain 8 axonemal OS=Homo sapiens GN=DNAH8 PE=1 SV=2	CID
E3 ubiquitin-protein ligase HUWE1 OS=Homo sapiens GN=HUWE1 PE=1 SV=3	CID
E3 ubiquitin-protein ligase RNF123 OS=Homo sapiens GN=RNF123 PE=1 SV=1	CID
Endoribonuclease Dicer OS=Homo sapiens GN=DICER1 PE=1 SV=3	CID
Fibrinogen alpha chain OS=Homo sapiens GN=FGA PE=1 SV=2	CID
Fibrinogen beta chain OS=Homo sapiens GN=FGB PE=1 SV=2	both
G protein-activated inward rectifier potassium channel 4 OS=Homo sapiens GN=KCNJ5 PE=1 SV=2	CID
G2 and S phase-expressed protein 1 OS=Homo sapiens GN=GTSE1 PE=1 SV=3	CID
GRIP1-associated protein 1 OS=Homo sapiens GN=GRIPAP1 PE=1 SV=1	CID
Haptoglobin OS=Homo sapiens GN=HP PE=1 SV=1	both
Hemicentin-2 OS=Homo sapiens GN=HMCN2 PE=2 SV=2	CID
Hemopexin OS=Homo sapiens GN=HPX PE=1 SV=2	CID
Ig alpha-1 chain C region OS=Homo sapiens GN=IGHA1 PE=1 SV=2	CID
Ig alpha-2 chain C region OS=Homo sapiens GN=IGHA2 PE=1 SV=3	CID
Ig gamma-1 chain C region OS=Homo sapiens GN=IGHG1 PE=1 SV=1	both
Ig gamma-2 chain C region OS=Homo sapiens GN=IGHG2 PE=1 SV=2	both
Ig gamma-3 chain C region OS=Homo sapiens GN=IGHG3 PE=1 SV=2	both
Ig gamma-4 chain C region OS=Homo sapiens GN=IGHG4 PE=1 SV=1	both
Ig heavy chain V-III region KOL OS=Homo sapiens PE=1 SV=1	CID
Ig kappa chain C region OS=Homo sapiens GN=IGKC PE=1 SV=1	both
Ig kappa chain V-I region BAN OS=Homo sapiens PE=1 SV=1	CID
Ig kappa chain V-I region HK102 (Fragment) OS=Homo sapiens GN=IGKV1-5 PE=4 SV=1	both
Ig kappa chain V-I region Rei OS=Homo sapiens PE=1 SV=1	both
Ig lambda-1 chain C regions OS=Homo sapiens GN=IGLC1 PE=1 SV=1	both
Ig lambda-3 chain C regions OS=Homo sapiens GN=IGLC3 PE=1 SV=1	CID
Ig lambda-6 chain C region OS=Homo sapiens GN=IGLC6 PE=4 SV=1	CID
Ig mu chain C region OS=Homo sapiens GN=IGHM PE=1 SV=3	CID
Immunoglobulin J chain OS=Homo sapiens GN=IGJ PE=1 SV=4	CID
Inter-alpha-trypsin inhibitor heavy chain H1 OS=Homo sapiens GN=ITIH1 PE=1 SV=3	CID
Inter-alpha-trypsin inhibitor heavy chain H4 OS=Homo sapiens GN=ITIH4 PE=1 SV=4	CID
Intron-binding protein aquarius OS=Homo sapiens GN=AQR PE=1 SV=4	CID
Macrophage mannose receptor 1 OS=Homo sapiens GN=MRC1 PE=1 SV=1	CID
Melanoma antigen preferentially expressed in tumors OS=Homo sapiens GN=PRAME PE=1 SV=1	CID
Midasin OS=Homo sapiens GN=MDN1 PE=1 SV=2	CID
N-acetyltransferase ESCO2 OS=Homo sapiens GN=ESCO2 PE=1 SV=1	CID
Nesprin-1 OS=Homo sapiens GN=SYNE1 PE=1 SV=4	CID
Nuclear receptor coactivator 2 OS=Homo sapiens GN=NCOA2 PE=1 SV=2	CID
Otogelin-like protein OS=Homo sapiens GN=OTOGL PE=2 SV=5	CID
PH domain leucine-rich repeat-containing protein phosphatase 2 OS=Homo sapiens GN=PHLPP2 PE=1 SV=3	CID
Plasminogen OS=Homo sapiens GN=PLG PE=1 SV=2	CID
Probable G-protein coupled receptor 112 OS=Homo sapiens GN=GPR112 PE=2 SV=2	CID
Proline-rich transmembrane protein 3 OS=Homo sapiens GN=PRRT3 PE=1 SV=3	CID
Prothrombin OS=Homo sapiens GN=F2 PE=1 SV=2	CID
Putative uncharacterized protein SHANK2-AS3 OS=Homo sapiens GN=SHANK2-AS3 PE=5 SV=2	CID
Retrotransposon gag domain-containing protein 1 OS=Homo sapiens GN=RGAG1 PE=1 SV=1	CID
Rho GTPase-activating protein 23 OS=Homo sapiens GN=ARHGAP23 PE=1 SV=2	CID
RNA-binding protein 12 OS=Homo sapiens GN=RBM12 PE=1 SV=1	CID
Serotransferrin OS=Homo sapiens GN=TF PE=1 SV=3	CID
Serum albumin OS=Homo sapiens GN=ALB PE=1 SV=2	both
Spermatogenesis-associated protein 31A6 OS=Homo sapiens GN=SPATA31A6 PE=3 SV=1	CID
Stonin-2 OS=Homo sapiens GN=STON2 PE=1 SV=1	CID
Titin OS=Homo sapiens GN=TTN PE=1 SV=4	CID
Vacuolar protein sorting-associated protein 13A OS=Homo sapiens GN=VPS13A PE=1 SV=2	CID
Vacuolar protein sorting-associated protein 13C OS=Homo sapiens GN=VPS13C PE=1 SV=1	CID
14-3-3 protein gamma OS=Homo sapiens GN=YWHAG PE=1 SV=2	ETD
Alpha-1D adrenergic receptor OS=Homo sapiens GN=ADRA1D PE=2 SV=2	ETD
Ankyrin repeat domain-containing protein 33B OS=Homo sapiens GN=ANKRD33B PE=4 SV=1	ETD
Apolipoprotein O-like OS=Homo sapiens GN=APOOL PE=1 SV=1	ETD
Calcium-dependent secretion activator 2 OS=Homo sapiens GN=CADPS2 PE=1 SV=2	ETD
CD9 antigen OS=Homo sapiens GN=CD9 PE=1 SV=4	ETD
Collagen alpha-1(XXV) chain OS=Homo sapiens GN=COL25A1 PE=1 SV=2	ETD
Cornulin OS=Homo sapiens GN=CRNN PE=1 SV=1	ETD
EMI domain-containing protein 1 OS=Homo sapiens GN=EMID1 PE=2 SV=1	ETD
Fibroblast growth factor 2 OS=Homo sapiens GN=FGF2 PE=1 SV=3	ETD
Forkhead box protein D2 OS=Homo sapiens GN=FOXD2 PE=2 SV=2	ETD
Histone acetyltransferase KAT2B OS=Homo sapiens GN=KAT2B PE=1 SV=3	ETD
HLA class I histocompatibility antigen, A-29 alpha chain OS=Homo sapiens GN=HLA-A PE=1 SV=2	ETD
Homeobox protein SIX3 OS=Homo sapiens GN=SIX3 PE=1 SV=1	ETD
Ig heavy chain V-III region NIE OS=Homo sapiens PE=1 SV=1	ETD
Ig lambda chain V-II region VIL OS=Homo sapiens PE=1 SV=1	ETD
Iporin OS=Homo sapiens GN=RUSC2 PE=1 SV=3	ETD
Isocitrate dehydrogenase [NAD] subunit alpha, mitochondrial OS=Homo sapiens GN=IDH3A PE=1 SV=1	ETD
Keratin, type I cytoskeletal 9 OS=Homo sapiens GN=KRT9 PE=1 SV=3	ETD
Keratin, type II cytoskeletal 3 OS=Homo sapiens GN=KRT3 PE=1 SV=3	ETD
Linker for activation of T-cells family member 2 OS=Homo sapiens GN=LAT2 PE=1 SV=1	ETD
Lysocardiolipin acyltransferase 1 OS=Homo sapiens GN=LCLAT1 PE=1 SV=1	ETD
MHC class II regulatory factor RFX1 OS=Homo sapiens GN=RFX1 PE=1 SV=2	ETD
Myristoylated alanine-rich C-kinase substrate OS=Homo sapiens GN=MARCKS PE=1 SV=4	ETD
Nucleolar GTP-binding protein 2 OS=Homo sapiens GN=GNL2 PE=1 SV=1	ETD
Paired mesoderm homeobox protein 2A OS=Homo sapiens GN=PHOX2A PE=1 SV=2	ETD
Protein AF-17 OS=Homo sapiens GN=MLLT6 PE=1 SV=2	ETD
Protein BANP OS=Homo sapiens GN=BANP PE=1 SV=3	ETD
Protein CASC3 OS=Homo sapiens GN=CASC3 PE=1 SV=2	ETD
Protein phosphatase 1B OS=Homo sapiens GN=PPM1B PE=1 SV=1	ETD
Protocadherin alpha-1 OS=Homo sapiens GN=PCDHA1 PE=2 SV=1	ETD
Putative olfactory receptor 52P1 OS=Homo sapiens GN=OR52P1P PE=5 SV=2	ETD
Putative sodium-coupled neutral amino acid transporter 10 OS=Homo sapiens GN=SLC38A10 PE=1 SV=2	ETD
Rho guanine nucleotide exchange factor 28 OS=Homo sapiens GN=ARHGEF28 PE=1 SV=3	ETD
Ribosome-recycling factor, mitochondrial OS=Homo sapiens GN=MRRF PE=1 SV=1	ETD
Scaffold attachment factor B2 OS=Homo sapiens GN=SAFB2 PE=1 SV=1	ETD
Serine/arginine-rich splicing factor 1 OS=Homo sapiens GN=SRSF1 PE=1 SV=2	ETD
TAR DNA-binding protein 43 OS=Homo sapiens GN=TARDBP PE=1 SV=1	ETD
Tetraspanin-6 OS=Homo sapiens GN=TSPAN6 PE=1 SV=1	ETD
Transcription factor Sp1 OS=Homo sapiens GN=SP1 PE=1 SV=3	ETD
Transcription factor Sp4 OS=Homo sapiens GN=SP4 PE=1 SV=2	ETD
Transmembrane protein 151B OS=Homo sapiens GN=TMEM151B PE=2 SV=2	ETD
Transmembrane protein 238 OS=Homo sapiens GN=TMEM238 PE=1 SV=1	ETD
Transmembrane protein FAM155A OS=Homo sapiens GN=FAM155A PE=2 SV=1	ETD
Transthyretin OS=Homo sapiens GN=TTR PE=1 SV=1	ETD

## Sheet: Sheet6
ADNP homeobox protein 2 OS=Homo sapiens GN=ADNP2 PE=1 SV=1
Alpha-2-HS-glycoprotein OS=Homo sapiens GN=AHSG PE=1 SV=1
Alpha-2-macroglobulin OS=Homo sapiens GN=A2M PE=1 SV=3
Apolipoprotein B-100 OS=Homo sapiens GN=APOB PE=1 SV=2
ATP-binding cassette sub-family A member 3 OS=Homo sapiens GN=ABCA3 PE=1 SV=2
Beta-2-glycoprotein 1 OS=Homo sapiens GN=APOH PE=1 SV=3
C4b-binding protein alpha chain OS=Homo sapiens GN=C4BPA PE=1 SV=2
Collagen alpha-1(I) chain OS=Homo sapiens GN=COL1A1 PE=1 SV=5
Complement C3 OS=Homo sapiens GN=C3 PE=1 SV=2
Complement C4-B OS=Homo sapiens GN=C4B PE=1 SV=2
Complement factor B OS=Homo sapiens GN=CFB PE=1 SV=2
Complement factor H-related protein 1 OS=Homo sapiens GN=CFHR1 PE=1 SV=2
Dynein heavy chain 8 axonemal OS=Homo sapiens GN=DNAH8 PE=1 SV=2
E3 ubiquitin-protein ligase HUWE1 OS=Homo sapiens GN=HUWE1 PE=1 SV=3
E3 ubiquitin-protein ligase RNF123 OS=Homo sapiens GN=RNF123 PE=1 SV=1
Endoribonuclease Dicer OS=Homo sapiens GN=DICER1 PE=1 SV=3
Fibrinogen alpha chain OS=Homo sapiens GN=FGA PE=1 SV=2
Fibrinogen beta chain OS=Homo sapiens GN=FGB PE=1 SV=2
G protein-activated inward rectifier potassium channel 4 OS=Homo sapiens GN=KCNJ5 PE=1 SV=2
G2 and S phase-expressed protein 1 OS=Homo sapiens GN=GTSE1 PE=1 SV=3
GRIP1-associated protein 1 OS=Homo sapiens GN=GRIPAP1 PE=1 SV=1
Haptoglobin OS=Homo sapiens GN=HP PE=1 SV=1
Hemicentin-2 OS=Homo sapiens GN=HMCN2 PE=2 SV=2
Hemopexin OS=Homo sapiens GN=HPX PE=1 SV=2
Ig alpha-1 chain C region OS=Homo sapiens GN=IGHA1 PE=1 SV=2
Ig alpha-2 chain C region OS=Homo sapiens GN=IGHA2 PE=1 SV=3
Ig gamma-1 chain C region OS=Homo sapiens GN=IGHG1 PE=1 SV=1
Ig gamma-2 chain C region OS=Homo sapiens GN=IGHG2 PE=1 SV=2
Ig gamma-3 chain C region OS=Homo sapiens GN=IGHG3 PE=1 SV=2
Ig gamma-4 chain C region OS=Homo sapiens GN=IGHG4 PE=1 SV=1
Ig heavy chain V-III region KOL OS=Homo sapiens PE=1 SV=1
Ig kappa chain C region OS=Homo sapiens GN=IGKC PE=1 SV=1
Ig kappa chain V-I region BAN OS=Homo sapiens PE=1 SV=1
Ig kappa chain V-I region HK102 (Fragment) OS=Homo sapiens GN=IGKV1-5 PE=4 SV=1
Ig kappa chain V-I region Rei OS=Homo sapiens PE=1 SV=1
Ig lambda-1 chain C regions OS=Homo sapiens GN=IGLC1 PE=1 SV=1
Ig lambda-3 chain C regions OS=Homo sapiens GN=IGLC3 PE=1 SV=1
Ig lambda-6 chain C region OS=Homo sapiens GN=IGLC6 PE=4 SV=1
Ig mu chain C region OS=Homo sapiens GN=IGHM PE=1 SV=3
Immunoglobulin J chain OS=Homo sapiens GN=IGJ PE=1 SV=4
Inter-alpha-trypsin inhibitor heavy chain H1 OS=Homo sapiens GN=ITIH1 PE=1 SV=3
Inter-alpha-trypsin inhibitor heavy chain H4 OS=Homo sapiens GN=ITIH4 PE=1 SV=4
Intron-binding protein aquarius OS=Homo sapiens GN=AQR PE=1 SV=4
Macrophage mannose receptor 1 OS=Homo sapiens GN=MRC1 PE=1 SV=1
Melanoma antigen preferentially expressed in tumors OS=Homo sapiens GN=PRAME PE=1 SV=1
Midasin OS=Homo sapiens GN=MDN1 PE=1 SV=2
N-acetyltransferase ESCO2 OS=Homo sapiens GN=ESCO2 PE=1 SV=1
Nesprin-1 OS=Homo sapiens GN=SYNE1 PE=1 SV=4
Nuclear receptor coactivator 2 OS=Homo sapiens GN=NCOA2 PE=1 SV=2
Otogelin-like protein OS=Homo sapiens GN=OTOGL PE=2 SV=5
PH domain leucine-rich repeat-containing protein phosphatase 2 OS=Homo sapiens GN=PHLPP2 PE=1 SV=3
Plasminogen OS=Homo sapiens GN=PLG PE=1 SV=2
Probable G-protein coupled receptor 112 OS=Homo sapiens GN=GPR112 PE=2 SV=2
Proline-rich transmembrane protein 3 OS=Homo sapiens GN=PRRT3 PE=1 SV=3
Prothrombin OS=Homo sapiens GN=F2 PE=1 SV=2
Putative uncharacterized protein SHANK2-AS3 OS=Homo sapiens GN=SHANK2-AS3 PE=5 SV=2
Retrotransposon gag domain-containing protein 1 OS=Homo sapiens GN=RGAG1 PE=1 SV=1
Rho GTPase-activating protein 23 OS=Homo sapiens GN=ARHGAP23 PE=1 SV=2
RNA-binding protein 12 OS=Homo sapiens GN=RBM12 PE=1 SV=1
Serotransferrin OS=Homo sapiens GN=TF PE=1 SV=3
Serum albumin OS=Homo sapiens GN=ALB PE=1 SV=2
Spermatogenesis-associated protein 31A6 OS=Homo sapiens GN=SPATA31A6 PE=3 SV=1
Stonin-2 OS=Homo sapiens GN=STON2 PE=1 SV=1
Titin OS=Homo sapiens GN=TTN PE=1 SV=4
Vacuolar protein sorting-associated protein 13A OS=Homo sapiens GN=VPS13A PE=1 SV=2
Vacuolar protein sorting-associated protein 13C OS=Homo sapiens GN=VPS13C PE=1 SV=1
14-3-3 protein gamma OS=Homo sapiens GN=YWHAG PE=1 SV=2
Alpha-1D adrenergic receptor OS=Homo sapiens GN=ADRA1D PE=2 SV=2
Alpha-2-HS-glycoprotein OS=Homo sapiens GN=AHSG PE=1 SV=1
Ankyrin repeat domain-containing protein 33B OS=Homo sapiens GN=ANKRD33B PE=4 SV=1
Apolipoprotein O-like OS=Homo sapiens GN=APOOL PE=1 SV=1
Calcium-dependent secretion activator 2 OS=Homo sapiens GN=CADPS2 PE=1 SV=2
CD9 antigen OS=Homo sapiens GN=CD9 PE=1 SV=4
Collagen alpha-1(XXV) chain OS=Homo sapiens GN=COL25A1 PE=1 SV=2
Cornulin OS=Homo sapiens GN=CRNN PE=1 SV=1
EMI domain-containing protein 1 OS=Homo sapiens GN=EMID1 PE=2 SV=1
Fibrinogen beta chain OS=Homo sapiens GN=FGB PE=1 SV=2
Fibroblast growth factor 2 OS=Homo sapiens GN=FGF2 PE=1 SV=3
Forkhead box protein D2 OS=Homo sapiens GN=FOXD2 PE=2 SV=2
Haptoglobin OS=Homo sapiens GN=HP PE=1 SV=1
Histone acetyltransferase KAT2B OS=Homo sapiens GN=KAT2B PE=1 SV=3
HLA class I histocompatibility antigen, A-29 alpha chain OS=Homo sapiens GN=HLA-A PE=1 SV=2
Homeobox protein SIX3 OS=Homo sapiens GN=SIX3 PE=1 SV=1
Ig gamma-1 chain C region OS=Homo sapiens GN=IGHG1 PE=1 SV=1
Ig gamma-2 chain C region OS=Homo sapiens GN=IGHG2 PE=1 SV=2
Ig gamma-3 chain C region OS=Homo sapiens GN=IGHG3 PE=1 SV=2
Ig gamma-4 chain C region OS=Homo sapiens GN=IGHG4 PE=1 SV=1
Ig heavy chain V-III region NIE OS=Homo sapiens PE=1 SV=1
Ig kappa chain C region OS=Homo sapiens GN=IGKC PE=1 SV=1
Ig kappa chain V-I region HK102 (Fragment) OS=Homo sapiens GN=IGKV1-5 PE=4 SV=1
Ig kappa chain V-I region Rei OS=Homo sapiens PE=1 SV=1
Ig lambda chain V-II region VIL OS=Homo sapiens PE=1 SV=1
Ig lambda-1 chain C regions OS=Homo sapiens GN=IGLC1 PE=1 SV=1
Iporin OS=Homo sapiens GN=RUSC2 PE=1 SV=3
Isocitrate dehydrogenase [NAD] subunit alpha, mitochondrial OS=Homo sapiens GN=IDH3A PE=1 SV=1
Keratin, type I cytoskeletal 9 OS=Homo sapiens GN=KRT9 PE=1 SV=3
Keratin, type II cytoskeletal 3 OS=Homo sapiens GN=KRT3 PE=1 SV=3
Linker for activation of T-cells family member 2 OS=Homo sapiens GN=LAT2 PE=1 SV=1
Lysocardiolipin acyltransferase 1 OS=Homo sapiens GN=LCLAT1 PE=1 SV=1
MHC class II regulatory factor RFX1 OS=Homo sapiens GN=RFX1 PE=1 SV=2
Myristoylated alanine-rich C-kinase substrate OS=Homo sapiens GN=MARCKS PE=1 SV=4
Nucleolar GTP-binding protein 2 OS=Homo sapiens GN=GNL2 PE=1 SV=1
Paired mesoderm homeobox protein 2A OS=Homo sapiens GN=PHOX2A PE=1 SV=2
Protein AF-17 OS=Homo sapiens GN=MLLT6 PE=1 SV=2
Protein BANP OS=Homo sapiens GN=BANP PE=1 SV=3
Protein CASC3 OS=Homo sapiens GN=CASC3 PE=1 SV=2
Protein phosphatase 1B OS=Homo sapiens GN=PPM1B PE=1 SV=1
Protocadherin alpha-1 OS=Homo sapiens GN=PCDHA1 PE=2 SV=1
Putative olfactory receptor 52P1 OS=Homo sapiens GN=OR52P1P PE=5 SV=2
Putative sodium-coupled neutral amino acid transporter 10 OS=Homo sapiens GN=SLC38A10 PE=1 SV=2
Rho guanine nucleotide exchange factor 28 OS=Homo sapiens GN=ARHGEF28 PE=1 SV=3
Ribosome-recycling factor, mitochondrial OS=Homo sapiens GN=MRRF PE=1 SV=1
Scaffold attachment factor B2 OS=Homo sapiens GN=SAFB2 PE=1 SV=1
Serine/arginine-rich splicing factor 1 OS=Homo sapiens GN=SRSF1 PE=1 SV=2
Serum albumin OS=Homo sapiens GN=ALB PE=1 SV=2
TAR DNA-binding protein 43 OS=Homo sapiens GN=TARDBP PE=1 SV=1
Tetraspanin-6 OS=Homo sapiens GN=TSPAN6 PE=1 SV=1
Transcription factor Sp1 OS=Homo sapiens GN=SP1 PE=1 SV=3
Transcription factor Sp4 OS=Homo sapiens GN=SP4 PE=1 SV=2
Transmembrane protein 151B OS=Homo sapiens GN=TMEM151B PE=2 SV=2
Transmembrane protein 238 OS=Homo sapiens GN=TMEM238 PE=1 SV=1
Transmembrane protein FAM155A OS=Homo sapiens GN=FAM155A PE=2 SV=1
Transthyretin OS=Homo sapiens GN=TTR PE=1 SV=1
