# Supplementary material for: Site-specific O-Glycosylation Analysis of Human Blood Plasma Proteins
Source: Mol Cell Proteomics. 2015 Nov 23;15(2):624–41. doi: 10.1074/mcp.M115.053546 (PMC4739677; doi:10.1074/mcp.M115.053546)
Supplement: Supplemental Data [file 10.1074_M115.053546_mcp.M115.053546-9.xlsx]

## Sheet: Prot Summary
Fraction	Rank	Protein	Accession	MW [kDa]	Scores	#Peptides	SC [%]	RMS [Da]	Modifications	DB Name
1	-	-	-	-	-	-	-	-	-	-
2	1	Nuclear receptor coactivator 2 OS=Homo sapiens GN=NCOA2 PE=1 SV=2	NCOA2_HUMAN	159.1	61.0 (M:61.0)	0	0	0.3032	Carbamidomethyl Oxidation Deamidated	SwissProt
2	2	ATP-binding cassette sub-family A member 3 OS=Homo sapiens GN=ABCA3 PE=1 SV=2	ABCA3_HUMAN	191.2	60.6 (M:60.6)	2	0.6	0.2156	Carbamidomethyl Oxidation Deamidated	SwissProt
2	3	Vacuolar protein sorting-associated protein 13A OS=Homo sapiens GN=VPS13A PE=1 SV=2	VP13A_HUMAN	360	58.4 (M:58.4)	0	0	0.3753	Carbamidomethyl Deamidated	SwissProt
2	4	E3 ubiquitin-protein ligase HUWE1 OS=Homo sapiens GN=HUWE1 PE=1 SV=3	HUWE1_HUMAN	481.6	57.4 (M:57.4)	3	1	0.2673	Carbamidomethyl Deamidated	SwissProt
3	1	Plasminogen OS=Homo sapiens GN=PLG PE=1 SV=2	PLMN_HUMAN	90.5	65.4 (M:65.4)	1	1.5	0.0807		SwissProt
3	2	PH domain leucine-rich repeat-containing protein phosphatase 2 OS=Homo sapiens GN=PHLPP2 PE=1 SV=3	PHLP2_HUMAN	146.7	65.2 (M:65.2)	1	1.2	0.0932	Carbamidomethyl Deamidated	SwissProt
3	3	Stonin-2 OS=Homo sapiens GN=STON2 PE=1 SV=1	STON2_HUMAN	101.1	60.9 (M:60.9)	1	1.2	0.0019	Carbamidomethyl Oxidation Deamidated	SwissProt
3	4	RNA-binding protein 12 OS=Homo sapiens GN=RBM12 PE=1 SV=1	RBM12_HUMAN	97.3	59.3 (M:59.3)	1	1	0.0097	Oxidation Deamidated	SwissProt
3	5	Retrotransposon gag domain-containing protein 1 OS=Homo sapiens GN=RGAG1 PE=1 SV=1	RGAG1_HUMAN	144.2	59.2 (M:59.2)	1	1.4	0.2463	Oxidation Deamidated	SwissProt
4	1	Plasminogen OS=Homo sapiens GN=PLG PE=1 SV=2	PLMN_HUMAN	90.5	141.8 (M:141.8)	2	1.6	0.2887		SwissProt
4	2	Ig gamma-4 chain C region OS=Homo sapiens GN=IGHG4 PE=1 SV=1	IGHG4_HUMAN	35.9	112.6 (M:112.6)	2	6.1	0.0855	Carbamidomethyl	SwissProt
4	3	G protein-activated inward rectifier potassium channel 4 OS=Homo sapiens GN=KCNJ5 PE=1 SV=2	IRK5_HUMAN	47.6	59.3 (M:59.3)	0	0	0.497	Carbamidomethyl Oxidation Deamidated	SwissProt
5	1	Ig gamma-2 chain C region OS=Homo sapiens GN=IGHG2 PE=1 SV=2	IGHG2_HUMAN	35.9	230.3 (M:230.3)	5	12.3	0.1	Carbamidomethyl	SwissProt
5	2	Intron-binding protein aquarius OS=Homo sapiens GN=AQR PE=1 SV=4	AQR_HUMAN	171.2	78.9 (M:78.9)	1	0.3	0.0813	Deamidated	SwissProt
5	3	Plasminogen OS=Homo sapiens GN=PLG PE=1 SV=2	PLMN_HUMAN	90.5	72.3 (M:72.3)	1	1.2	0.0866		SwissProt
5	4	ADNP homeobox protein 2 OS=Homo sapiens GN=ADNP2 PE=1 SV=1	ADNP2_HUMAN	122.8	61.8 (M:61.8)	2	2.1	0.707	Oxidation Deamidated	SwissProt
6	1	Ig gamma-2 chain C region OS=Homo sapiens GN=IGHG2 PE=1 SV=2	IGHG2_HUMAN	35.9	245.0 (M:245.0)	5	12.6	0.0705		SwissProt
6	2	Ig gamma-4 chain C region OS=Homo sapiens GN=IGHG4 PE=1 SV=1	IGHG4_HUMAN	35.9	242.5 (M:242.5)	5	12.8	0.0703		SwissProt
6	3	Beta-2-glycoprotein 1 OS=Homo sapiens GN=APOH PE=1 SV=3	APOH_HUMAN	38.3	73.8 (M:73.8)	2	3.8	0.0954	Carbamidomethyl	SwissProt
7	1	Ig gamma-4 chain C region OS=Homo sapiens GN=IGHG4 PE=1 SV=1	IGHG4_HUMAN	35.9	143.4 (M:143.4)	3	9.2	0.0702		SwissProt
7	2	Ig gamma-2 chain C region OS=Homo sapiens GN=IGHG2 PE=1 SV=2	IGHG2_HUMAN	35.9	130.6 (M:130.6)	2	5.8	0.0716		SwissProt
7	3	Nesprin-1 OS=Homo sapiens GN=SYNE1 PE=1 SV=4	SYNE1_HUMAN	1010.5	70.9 (M:70.9)	3	0.2	0.5985	Oxidation Deamidated	SwissProt
7	4	Proline-rich transmembrane protein 3 OS=Homo sapiens GN=PRRT3 PE=1 SV=3	PRRT3_HUMAN	102.1	66.0 (M:66.0)	3	1.5	0.1832		SwissProt
7	5	Complement factor B OS=Homo sapiens GN=CFB PE=1 SV=2	CFAB_HUMAN	85.5	63.5 (M:63.5)	2	2	0.1882	Carbamidomethyl Deamidated	SwissProt
7	6	Macrophage mannose receptor 1 OS=Homo sapiens GN=MRC1 PE=1 SV=1	MRC1_HUMAN	165.9	59.9 (M:59.9)	1	0.7	0.0852	Deamidated	SwissProt
7	7	Beta-2-glycoprotein 1 OS=Homo sapiens GN=APOH PE=1 SV=3	APOH_HUMAN	38.3	59.5 (M:59.5)	1	3.5	0.0799	Carbamidomethyl	SwissProt
7	8	Titin OS=Homo sapiens GN=TTN PE=1 SV=4	TITIN_HUMAN	3813.7	58.5 (M:58.5)	4	0.1	0.4868	Carbamidomethyl Deamidated	SwissProt
7	9	Dynein heavy chain 8 axonemal OS=Homo sapiens GN=DNAH8 PE=1 SV=2	DYH8_HUMAN	514.3	57.2 (M:57.2)	2	0.2	0.2205	Carbamidomethyl Oxidation Deamidated	SwissProt
7	10	Apolipoprotein B-100 OS=Homo sapiens GN=APOB PE=1 SV=2	APOB_HUMAN	515.3	56.1 (M:56.1)	3	0.6	0.1032		SwissProt
8	1	Ig gamma-2 chain C region OS=Homo sapiens GN=IGHG2 PE=1 SV=2	IGHG2_HUMAN	35.9	183.0 (M:183.0)	4	10.1	0.0881	Carbamidomethyl	SwissProt
8	2	Ig gamma-1 chain C region OS=Homo sapiens GN=IGHG1 PE=1 SV=1	IGHG1_HUMAN	36.1	158.0 (M:158.0)	3	7	0.0836		SwissProt
8	3	Prothrombin OS=Homo sapiens GN=F2 PE=1 SV=2	THRB_HUMAN	70	61.7 (M:61.7)	1	1.4	0.0549		SwissProt
9	1	Ig gamma-1 chain C region OS=Homo sapiens GN=IGHG1 PE=1 SV=1	IGHG1_HUMAN	36.1	401.0 (M:401.0)	9	20	0.0909	Carbamidomethyl	SwissProt
9	2	Ig gamma-4 chain C region OS=Homo sapiens GN=IGHG4 PE=1 SV=1	IGHG4_HUMAN	35.9	301.1 (M:301.1)	7	14.7	0.0886	Carbamidomethyl	SwissProt
9	3	Ig gamma-2 chain C region OS=Homo sapiens GN=IGHG2 PE=1 SV=2	IGHG2_HUMAN	35.9	210.4 (M:210.4)	6	16.3	0.0871	Carbamidomethyl Oxidation	SwissProt
9	4	Ig alpha-2 chain C region OS=Homo sapiens GN=IGHA2 PE=1 SV=3	IGHA2_HUMAN	36.5	163.4 (M:163.4)	4	9.7	0.0955	Carbamidomethyl	SwissProt
9	5	Ig lambda-6 chain C region OS=Homo sapiens GN=IGLC6 PE=4 SV=1	LAC6_HUMAN	11.3	101.7 (M:101.7)	2	10.4	0.0721		SwissProt
9	6	Haptoglobin OS=Homo sapiens GN=HP PE=1 SV=1	HPT_HUMAN	45.2	90.9 (M:90.9)	3	3.2	0.0842		SwissProt
9	7	Alpha-2-macroglobulin OS=Homo sapiens GN=A2M PE=1 SV=3	A2MG_HUMAN	163.2	81.8 (M:81.8)	1	0.8	0.0911	Oxidation	SwissProt
9	8	Ig mu chain C region OS=Homo sapiens GN=IGHM PE=1 SV=3	IGHM_HUMAN	49.3	74.1 (M:74.1)	2	2.7	0.0848	Carbamidomethyl Oxidation Deamidated	SwissProt
9	9	Otogelin-like protein OS=Homo sapiens GN=OTOGL PE=2 SV=5	OTOGL_HUMAN	261.9	70.1 (M:70.1)	1	0.2	1.0146	Carbamidomethyl Deamidated	SwissProt
9	10	Hemopexin OS=Homo sapiens GN=HPX PE=1 SV=2	HEMO_HUMAN	51.6	64.0 (M:64.0)	1	2.2	0.0786		SwissProt
9	11	GRIP1-associated protein 1 OS=Homo sapiens GN=GRIPAP1 PE=1 SV=1	GRAP1_HUMAN	95.9	58.1 (M:58.1)	0	0	0.1012		SwissProt
9	12	Probable G-protein coupled receptor 112 OS=Homo sapiens GN=GPR112 PE=2 SV=2	GP112_HUMAN	333.2	57.0 (M:57.0)	0	0	0.2165	Deamidated	SwissProt
9	13	Midasin OS=Homo sapiens GN=MDN1 PE=1 SV=2	MDN1_HUMAN	632.4	56.9 (M:56.9)	1	0.2	0.1012	Deamidated	SwissProt
10	1	Ig gamma-1 chain C region OS=Homo sapiens GN=IGHG1 PE=1 SV=1	IGHG1_HUMAN	36.1	341.3 (M:341.3)	6	14.2	0.0888	Carbamidomethyl	SwissProt
10	2	Ig gamma-2 chain C region OS=Homo sapiens GN=IGHG2 PE=1 SV=2	IGHG2_HUMAN	35.9	241.5 (M:241.5)	3	7.1	0.081	Carbamidomethyl Deamidated	SwissProt
10	3	Haptoglobin OS=Homo sapiens GN=HP PE=1 SV=1	HPT_HUMAN	45.2	137.9 (M:137.9)	2	3.2	0.0751		SwissProt
10	4	Alpha-2-macroglobulin OS=Homo sapiens GN=A2M PE=1 SV=3	A2MG_HUMAN	163.2	118.1 (M:118.1)	2	0.7	0.0851	Deamidated	SwissProt
10	5	Ig lambda-3 chain C regions OS=Homo sapiens GN=IGLC3 PE=1 SV=1	LAC3_HUMAN	11.2	103.1 (M:103.1)	2	11.3	0.0971	Deamidated	SwissProt
10	6	Apolipoprotein B-100 OS=Homo sapiens GN=APOB PE=1 SV=2	APOB_HUMAN	515.3	88.5 (M:88.5)	2	0.4	0.0825	Deamidated	SwissProt
10	7	Ig kappa chain C region OS=Homo sapiens GN=IGKC PE=1 SV=1	IGKC_HUMAN	11.6	79.2 (M:79.2)	2	10.4	0.0886		SwissProt
10	8	Ig alpha-1 chain C region OS=Homo sapiens GN=IGHA1 PE=1 SV=2	IGHA1_HUMAN	37.6	67.4 (M:67.4)	1	4	0.0952	Carbamidomethyl	SwissProt
10	9	Complement C3 OS=Homo sapiens GN=C3 PE=1 SV=2	CO3_HUMAN	187	64.3 (M:64.3)	2	1.1	0.084	Oxidation Deamidated	SwissProt
10	10	Hemicentin-2 OS=Homo sapiens GN=HMCN2 PE=2 SV=2	HMCN2_HUMAN	542.3	60.0 (M:60.0)	1	0.2	0.5113	Deamidated	SwissProt
10	11	N-acetyltransferase ESCO2 OS=Homo sapiens GN=ESCO2 PE=1 SV=1	ESCO2_HUMAN	68.3	57.7 (M:57.7)	1	1.5	0.068	Carbamidomethyl Oxidation Deamidated	SwissProt
10	12	Vacuolar protein sorting-associated protein 13C OS=Homo sapiens GN=VPS13C PE=1 SV=1	VP13C_HUMAN	422.1	57.7 (M:57.7)	0	0	0.3343	Carbamidomethyl Oxidation Deamidated	SwissProt
10	13	C4b-binding protein alpha chain OS=Homo sapiens GN=C4BPA PE=1 SV=2	C4BPA_HUMAN	67	56.2 (M:56.2)	2	2.7	0.1014	Carbamidomethyl	SwissProt
11	1	Ig gamma-1 chain C region OS=Homo sapiens GN=IGHG1 PE=1 SV=1	IGHG1_HUMAN	36.1	392.5 (M:392.5)	8	10.9	0.0868	Carbamidomethyl	SwissProt
11	2	Ig gamma-4 chain C region OS=Homo sapiens GN=IGHG4 PE=1 SV=1	IGHG4_HUMAN	35.9	322.3 (M:322.3)	7	11.3	0.0831	Carbamidomethyl	SwissProt
11	3	Ig gamma-2 chain C region OS=Homo sapiens GN=IGHG2 PE=1 SV=2	IGHG2_HUMAN	35.9	202.2 (M:202.2)	5	8.6	0.0888	Carbamidomethyl	SwissProt
11	4	Ig kappa chain C region OS=Homo sapiens GN=IGKC PE=1 SV=1	IGKC_HUMAN	11.6	137.1 (M:137.1)	3	20.8	0.0932		SwissProt
11	5	Ig kappa chain V-I region BAN OS=Homo sapiens PE=1 SV=1	KV122_HUMAN	11.8	111.6 (M:111.6)	3	19.4	0.0968		SwissProt
11	6	Ig lambda-1 chain C regions OS=Homo sapiens GN=IGLC1 PE=1 SV=1	LAC1_HUMAN	11.3	97.5 (M:97.5)	2	13.2	0.1066		SwissProt
11	7	Ig alpha-1 chain C region OS=Homo sapiens GN=IGHA1 PE=1 SV=2	IGHA1_HUMAN	37.6	90.3 (M:90.3)	2	4	0.0952	Carbamidomethyl	SwissProt
11	8	Ig kappa chain V-I region HK102 (Fragment) OS=Homo sapiens GN=IGKV1-5 PE=4 SV=1	KV110_HUMAN	12.8	81.1 (M:81.1)	2	17.9	0.1082		SwissProt
11	9	Haptoglobin OS=Homo sapiens GN=HP PE=1 SV=1	HPT_HUMAN	45.2	70.4 (M:70.4)	1	3.2	0.1138	Deamidated	SwissProt
11	10	Melanoma antigen preferentially expressed in tumors OS=Homo sapiens GN=PRAME PE=1 SV=1	PRAME_HUMAN	57.9	59.8 (M:59.8)	1	1.8	0.4393	Oxidation Deamidated	SwissProt
11	11	Ig kappa chain V-I region Rei OS=Homo sapiens PE=1 SV=1	KV115_HUMAN	11.9	59.3 (M:59.3)	2	19.4	0.3041	Deamidated	SwissProt
11	12	Ig heavy chain V-III region KOL OS=Homo sapiens PE=1 SV=1	HV311_HUMAN	13.7	57.2 (M:57.2)	0	0	0.1151		SwissProt
11	13	G2 and S phase-expressed protein 1 OS=Homo sapiens GN=GTSE1 PE=1 SV=3	GTSE1_HUMAN	76.6	56.8 (M:56.8)	1	1.5	0.1254	Deamidated	SwissProt
12	1	Ig gamma-2 chain C region OS=Homo sapiens GN=IGHG2 PE=1 SV=2	IGHG2_HUMAN	35.9	386.0 (M:386.0)	7	11.3	0.0869	Carbamidomethyl	SwissProt
12	2	Ig gamma-1 chain C region OS=Homo sapiens GN=IGHG1 PE=1 SV=1	IGHG1_HUMAN	36.1	286.1 (M:286.1)	7	15.8	0.0854	Carbamidomethyl	SwissProt
12	3	Ig gamma-4 chain C region OS=Homo sapiens GN=IGHG4 PE=1 SV=1	IGHG4_HUMAN	35.9	221.2 (M:221.2)	6	13.8	0.0884	Carbamidomethyl	SwissProt
12	4	Ig kappa chain C region OS=Homo sapiens GN=IGKC PE=1 SV=1	IGKC_HUMAN	11.6	112.8 (M:112.8)	3	20.8	0.0874		SwissProt
12	5	Ig lambda-1 chain C regions OS=Homo sapiens GN=IGLC1 PE=1 SV=1	LAC1_HUMAN	11.3	74.4 (M:74.4)	1	11.3	0.084		SwissProt
12	6	Rho GTPase-activating protein 23 OS=Homo sapiens GN=ARHGAP23 PE=1 SV=2	RHG23_HUMAN	162.1	63.4 (M:63.4)	1	0.7	0.0758	Deamidated	SwissProt
12	7	Spermatogenesis-associated protein 31A6 OS=Homo sapiens GN=SPATA31A6 PE=3 SV=1	S31A6_HUMAN	147.7	60.3 (M:60.3)	1	0.7	0.0982	Deamidated	SwissProt
12	8	Beta-2-glycoprotein 1 OS=Homo sapiens GN=APOH PE=1 SV=3	APOH_HUMAN	38.3	58.9 (M:58.9)	1	2.9	0.0708	Carbamidomethyl	SwissProt
12	9	Putative uncharacterized protein SHANK2-AS3 OS=Homo sapiens GN=SHANK2-AS3 PE=5 SV=2	SHAS3_HUMAN	13.3	58.0 (M:58.0)	0	0	0.1124	Oxidation Deamidated	SwissProt
12	10	Fibrinogen beta chain OS=Homo sapiens GN=FGB PE=1 SV=2	FIBB_HUMAN	55.9	56.5 (M:56.5)	2	3.1	0.1226		SwissProt
13	1	Ig gamma-2 chain C region OS=Homo sapiens GN=IGHG2 PE=1 SV=2	IGHG2_HUMAN	35.9	311.4 (M:311.4)	7	11.3	0.1034	Carbamidomethyl	SwissProt
13	2	Ig gamma-1 chain C region OS=Homo sapiens GN=IGHG1 PE=1 SV=1	IGHG1_HUMAN	36.1	288.7 (M:288.7)	8	13.3	0.089	Carbamidomethyl	SwissProt
13	3	Serotransferrin OS=Homo sapiens GN=TF PE=1 SV=3	TRFE_HUMAN	77	204.1 (M:204.1)	4	4.2	0.1044	Carbamidomethyl	SwissProt
13	4	Serum albumin OS=Homo sapiens GN=ALB PE=1 SV=2	ALBU_HUMAN	69.3	134.5 (M:134.5)	2	1.8	0.0794	Deamidated	SwissProt
13	5	Fibrinogen alpha chain OS=Homo sapiens GN=FGA PE=1 SV=2	FIBA_HUMAN	94.9	120.8 (M:120.8)	3	2.1	0.1045		SwissProt
13	6	Alpha-2-HS-glycoprotein OS=Homo sapiens GN=AHSG PE=1 SV=1	FETUA_HUMAN	39.3	83.3 (M:83.3)	2	7.1	0.0953		SwissProt
13	7	Inter-alpha-trypsin inhibitor heavy chain H4 OS=Homo sapiens GN=ITIH4 PE=1 SV=4	ITIH4_HUMAN	103.3	78.8 (M:78.8)	2	1.4	0.0865		SwissProt
13	8	Complement factor H-related protein 1 OS=Homo sapiens GN=CFHR1 PE=1 SV=2	FHR1_HUMAN	37.6	77.9 (M:77.9)	1	3.6	0.0822		SwissProt
13	9	Complement C3 OS=Homo sapiens GN=C3 PE=1 SV=2	CO3_HUMAN	187	75.5 (M:75.5)	2	0.9	0.0802	Deamidated	SwissProt
13	10	Plasminogen OS=Homo sapiens GN=PLG PE=1 SV=2	PLMN_HUMAN	90.5	72.5 (M:72.5)	1	1.4	0.0745		SwissProt
13	11	Complement C4-B OS=Homo sapiens GN=C4B PE=1 SV=2	CO4B_HUMAN	192.6	62.0 (M:62.0)	2	1.3	0.0817	Carbamidomethyl	SwissProt
13	12	Fibrinogen beta chain OS=Homo sapiens GN=FGB PE=1 SV=2	FIBB_HUMAN	55.9	61.4 (M:61.4)	2	2.9	0.1105		SwissProt
14	1	Haptoglobin OS=Homo sapiens GN=HP PE=1 SV=1	HPT_HUMAN	45.2	150.0 (M:150.0)	4	7.4	0.097	Carbamidomethyl	SwissProt
14	2	Ig gamma-1 chain C region OS=Homo sapiens GN=IGHG1 PE=1 SV=1	IGHG1_HUMAN	36.1	135.5 (M:135.5)	3	6.7	0.0964		SwissProt
14	3	Ig alpha-1 chain C region OS=Homo sapiens GN=IGHA1 PE=1 SV=2	IGHA1_HUMAN	37.6	112.1 (M:112.1)	3	5.9	0.0896	Carbamidomethyl	SwissProt
14	4	Fibrinogen alpha chain OS=Homo sapiens GN=FGA PE=1 SV=2	FIBA_HUMAN	94.9	109.7 (M:109.7)	4	3.6	0.1056	Deamidated	SwissProt
14	5	Serotransferrin OS=Homo sapiens GN=TF PE=1 SV=3	TRFE_HUMAN	77	107.3 (M:107.3)	4	3.6	0.1222	Carbamidomethyl Deamidated	SwissProt
14	6	Serum albumin OS=Homo sapiens GN=ALB PE=1 SV=2	ALBU_HUMAN	69.3	96.1 (M:96.1)	2	1.6	0.0889	Oxidation Deamidated	SwissProt
14	7	Ig gamma-2 chain C region OS=Homo sapiens GN=IGHG2 PE=1 SV=2	IGHG2_HUMAN	35.9	86.5 (M:86.5)	3	10.7	0.0912	Carbamidomethyl	SwissProt
14	8	Complement C3 OS=Homo sapiens GN=C3 PE=1 SV=2	CO3_HUMAN	187	84.7 (M:84.7)	2	1.3	0.0824		SwissProt
14	9	Ig gamma-3 chain C region OS=Homo sapiens GN=IGHG3 PE=1 SV=2	IGHG3_HUMAN	41.3	83.3 (M:83.3)	2	6.1	0.0936	Carbamidomethyl	SwissProt
14	10	Fibrinogen beta chain OS=Homo sapiens GN=FGB PE=1 SV=2	FIBB_HUMAN	55.9	75.7 (M:75.7)	2	4.5	0.0893		SwissProt
14	11	Plasminogen OS=Homo sapiens GN=PLG PE=1 SV=2	PLMN_HUMAN	90.5	65.4 (M:65.4)	1	1.4	0.0785		SwissProt
14	12	Complement factor H-related protein 1 OS=Homo sapiens GN=CFHR1 PE=1 SV=2	FHR1_HUMAN	37.6	62.6 (M:62.6)	1	3.6	0.0672	Deamidated	SwissProt
15	1	Haptoglobin OS=Homo sapiens GN=HP PE=1 SV=1	HPT_HUMAN	45.2	231.6 (M:231.6)	7	8.4	0.0868	Carbamidomethyl Deamidated	SwissProt
15	2	Serum albumin OS=Homo sapiens GN=ALB PE=1 SV=2	ALBU_HUMAN	69.3	223.1 (M:223.1)	5	3.4	0.078	Carbamidomethyl Oxidation Deamidated	SwissProt
15	3	Complement C3 OS=Homo sapiens GN=C3 PE=1 SV=2	CO3_HUMAN	187	101.0 (M:101.0)	3	1.1	0.0878	Carbamidomethyl	SwissProt
15	4	Ig gamma-1 chain C region OS=Homo sapiens GN=IGHG1 PE=1 SV=1	IGHG1_HUMAN	36.1	88.0 (M:88.0)	3	7	0.1067	Carbamidomethyl	SwissProt
15	5	Inter-alpha-trypsin inhibitor heavy chain H1 OS=Homo sapiens GN=ITIH1 PE=1 SV=3	ITIH1_HUMAN	101.3	81.6 (M:81.6)	2	1.4	0.0957	Deamidated	SwissProt
15	6	Fibrinogen beta chain OS=Homo sapiens GN=FGB PE=1 SV=2	FIBB_HUMAN	55.9	74.4 (M:74.4)	2	4.7	0.1104	Carbamidomethyl Deamidated	SwissProt
15	7	Serotransferrin OS=Homo sapiens GN=TF PE=1 SV=3	TRFE_HUMAN	77	72.4 (M:72.4)	2	2	0.1015	Carbamidomethyl	SwissProt
15	8	Ig gamma-3 chain C region OS=Homo sapiens GN=IGHG3 PE=1 SV=2	IGHG3_HUMAN	41.3	69.8 (M:69.8)	1	3.7	0.0913	Carbamidomethyl	SwissProt
15	9	E3 ubiquitin-protein ligase RNF123 OS=Homo sapiens GN=RNF123 PE=1 SV=1	RN123_HUMAN	148.4	68.8 (M:68.8)	1	0.8	0.4173	Deamidated	SwissProt
15	10	Collagen alpha-1(I) chain OS=Homo sapiens GN=COL1A1 PE=1 SV=5	CO1A1_HUMAN	138.9	57.4 (M:57.4)	0	0	0.3428	Oxidation Deamidated	SwissProt
16	1	Serum albumin OS=Homo sapiens GN=ALB PE=1 SV=2	ALBU_HUMAN	69.3	190.3 (M:190.3)	5	3.6	0.0974	Oxidation Deamidated	SwissProt
16	2	Serotransferrin OS=Homo sapiens GN=TF PE=1 SV=3	TRFE_HUMAN	77	156.5 (M:156.5)	3	2.3	0.1077	Carbamidomethyl	SwissProt
16	3	Haptoglobin OS=Homo sapiens GN=HP PE=1 SV=1	HPT_HUMAN	45.2	105.9 (M:105.9)	3	3	0.087	Carbamidomethyl	SwissProt
16	4	Ig gamma-1 chain C region OS=Homo sapiens GN=IGHG1 PE=1 SV=1	IGHG1_HUMAN	36.1	103.6 (M:103.6)	3	8.2	0.223	Carbamidomethyl Deamidated	SwissProt
17	1	Serum albumin OS=Homo sapiens GN=ALB PE=1 SV=2	ALBU_HUMAN	69.3	240.6 (M:240.6)	6	5.3	0.1012	Oxidation Deamidated	SwissProt
17	2	Ig gamma-1 chain C region OS=Homo sapiens GN=IGHG1 PE=1 SV=1	IGHG1_HUMAN	36.1	122.9 (M:122.9)	4	6.7	0.0764	Carbamidomethyl Deamidated	SwissProt
17	3	Haptoglobin OS=Homo sapiens GN=HP PE=1 SV=1	HPT_HUMAN	45.2	110.0 (M:110.0)	4	6.2	0.0838	Carbamidomethyl	SwissProt
17	4	Immunoglobulin J chain OS=Homo sapiens GN=IGJ PE=1 SV=4	IGJ_HUMAN	18.1	88.0 (M:88.0)	2	6.9	0.0822		SwissProt
17	5	Serotransferrin OS=Homo sapiens GN=TF PE=1 SV=3	TRFE_HUMAN	77	64.6 (M:64.6)	1	2.1	0.109	Carbamidomethyl	SwissProt
17	6	Endoribonuclease Dicer OS=Homo sapiens GN=DICER1 PE=1 SV=3	DICER_HUMAN	218.5	56.4 (M:56.4)	1	0.5	0.0923	Carbamidomethyl Deamidated	SwissProt

## Sheet: Prot Summary_1
Protein	Fraction	Sum of #Peptides
-		0
	1	0
ADNP homeobox protein 2 OS=Homo sapiens GN=ADNP2 PE=1 SV=1		2
	5	2
Alpha-2-HS-glycoprotein OS=Homo sapiens GN=AHSG PE=1 SV=1		2
	13	2
Alpha-2-macroglobulin OS=Homo sapiens GN=A2M PE=1 SV=3		3
	9	1
	10	2
Apolipoprotein B-100 OS=Homo sapiens GN=APOB PE=1 SV=2		5
	7	3
	10	2
ATP-binding cassette sub-family A member 3 OS=Homo sapiens GN=ABCA3 PE=1 SV=2		2
	2	2
Beta-2-glycoprotein 1 OS=Homo sapiens GN=APOH PE=1 SV=3		4
	6	2
	7	1
	12	1
C4b-binding protein alpha chain OS=Homo sapiens GN=C4BPA PE=1 SV=2		2
	10	2
Collagen alpha-1(I) chain OS=Homo sapiens GN=COL1A1 PE=1 SV=5		0
	15	0
Complement C3 OS=Homo sapiens GN=C3 PE=1 SV=2		9
	10	2
	13	2
	14	2
	15	3
Complement C4-B OS=Homo sapiens GN=C4B PE=1 SV=2		2
	13	2
Complement factor B OS=Homo sapiens GN=CFB PE=1 SV=2		2
	7	2
Complement factor H-related protein 1 OS=Homo sapiens GN=CFHR1 PE=1 SV=2		2
	13	1
	14	1
Dynein heavy chain 8 axonemal OS=Homo sapiens GN=DNAH8 PE=1 SV=2		2
	7	2
E3 ubiquitin-protein ligase HUWE1 OS=Homo sapiens GN=HUWE1 PE=1 SV=3		3
	2	3
E3 ubiquitin-protein ligase RNF123 OS=Homo sapiens GN=RNF123 PE=1 SV=1		1
	15	1
Endoribonuclease Dicer OS=Homo sapiens GN=DICER1 PE=1 SV=3		1
	17	1
Fibrinogen alpha chain OS=Homo sapiens GN=FGA PE=1 SV=2		7
	13	3
	14	4
Fibrinogen beta chain OS=Homo sapiens GN=FGB PE=1 SV=2		8
	12	2
	13	2
	14	2
	15	2
G protein-activated inward rectifier potassium channel 4 OS=Homo sapiens GN=KCNJ5 PE=1 SV=2		0
	4	0
G2 and S phase-expressed protein 1 OS=Homo sapiens GN=GTSE1 PE=1 SV=3		1
	11	1
GRIP1-associated protein 1 OS=Homo sapiens GN=GRIPAP1 PE=1 SV=1		0
	9	0
Haptoglobin OS=Homo sapiens GN=HP PE=1 SV=1		24
	9	3
	10	2
	11	1
	14	4
	15	7
	16	3
	17	4
Hemicentin-2 OS=Homo sapiens GN=HMCN2 PE=2 SV=2		1
	10	1
Hemopexin OS=Homo sapiens GN=HPX PE=1 SV=2		1
	9	1
Ig alpha-1 chain C region OS=Homo sapiens GN=IGHA1 PE=1 SV=2		6
	10	1
	11	2
	14	3
Ig alpha-2 chain C region OS=Homo sapiens GN=IGHA2 PE=1 SV=3		4
	9	4
Ig gamma-1 chain C region OS=Homo sapiens GN=IGHG1 PE=1 SV=1		54
	8	3
	9	9
	10	6
	11	8
	12	7
	13	8
	14	3
	15	3
	16	3
	17	4
Ig gamma-2 chain C region OS=Homo sapiens GN=IGHG2 PE=1 SV=2		47
	5	5
	6	5
	7	2
	8	4
	9	6
	10	3
	11	5
	12	7
	13	7
	14	3
Ig gamma-3 chain C region OS=Homo sapiens GN=IGHG3 PE=1 SV=2		3
	14	2
	15	1
Ig gamma-4 chain C region OS=Homo sapiens GN=IGHG4 PE=1 SV=1		30
	4	2
	6	5
	7	3
	9	7
	11	7
	12	6
Ig heavy chain V-III region KOL OS=Homo sapiens PE=1 SV=1		0
	11	0
Ig kappa chain C region OS=Homo sapiens GN=IGKC PE=1 SV=1		8
	10	2
	11	3
	12	3
Ig kappa chain V-I region BAN OS=Homo sapiens PE=1 SV=1		3
	11	3
Ig kappa chain V-I region HK102 (Fragment) OS=Homo sapiens GN=IGKV1-5 PE=4 SV=1		2
	11	2
Ig kappa chain V-I region Rei OS=Homo sapiens PE=1 SV=1		2
	11	2
Ig lambda-1 chain C regions OS=Homo sapiens GN=IGLC1 PE=1 SV=1		3
	11	2
	12	1
Ig lambda-3 chain C regions OS=Homo sapiens GN=IGLC3 PE=1 SV=1		2
	10	2
Ig lambda-6 chain C region OS=Homo sapiens GN=IGLC6 PE=4 SV=1		2
	9	2
Ig mu chain C region OS=Homo sapiens GN=IGHM PE=1 SV=3		2
	9	2
Immunoglobulin J chain OS=Homo sapiens GN=IGJ PE=1 SV=4		2
	17	2
Inter-alpha-trypsin inhibitor heavy chain H1 OS=Homo sapiens GN=ITIH1 PE=1 SV=3		2
	15	2
Inter-alpha-trypsin inhibitor heavy chain H4 OS=Homo sapiens GN=ITIH4 PE=1 SV=4		2
	13	2
Intron-binding protein aquarius OS=Homo sapiens GN=AQR PE=1 SV=4		1
	5	1
Macrophage mannose receptor 1 OS=Homo sapiens GN=MRC1 PE=1 SV=1		1
	7	1
Melanoma antigen preferentially expressed in tumors OS=Homo sapiens GN=PRAME PE=1 SV=1		1
	11	1
Midasin OS=Homo sapiens GN=MDN1 PE=1 SV=2		1
	9	1
N-acetyltransferase ESCO2 OS=Homo sapiens GN=ESCO2 PE=1 SV=1		1
	10	1
Nesprin-1 OS=Homo sapiens GN=SYNE1 PE=1 SV=4		3
	7	3
Nuclear receptor coactivator 2 OS=Homo sapiens GN=NCOA2 PE=1 SV=2		0
	2	0
Otogelin-like protein OS=Homo sapiens GN=OTOGL PE=2 SV=5		1
	9	1
PH domain leucine-rich repeat-containing protein phosphatase 2 OS=Homo sapiens GN=PHLPP2 PE=1 SV=3		1
	3	1
Plasminogen OS=Homo sapiens GN=PLG PE=1 SV=2		6
	3	1
	4	2
	5	1
	13	1
	14	1
Probable G-protein coupled receptor 112 OS=Homo sapiens GN=GPR112 PE=2 SV=2		0
	9	0
Proline-rich transmembrane protein 3 OS=Homo sapiens GN=PRRT3 PE=1 SV=3		3
	7	3
Prothrombin OS=Homo sapiens GN=F2 PE=1 SV=2		1
	8	1
Putative uncharacterized protein SHANK2-AS3 OS=Homo sapiens GN=SHANK2-AS3 PE=5 SV=2		0
	12	0
Retrotransposon gag domain-containing protein 1 OS=Homo sapiens GN=RGAG1 PE=1 SV=1		1
	3	1
Rho GTPase-activating protein 23 OS=Homo sapiens GN=ARHGAP23 PE=1 SV=2		1
	12	1
RNA-binding protein 12 OS=Homo sapiens GN=RBM12 PE=1 SV=1		1
	3	1
Serotransferrin OS=Homo sapiens GN=TF PE=1 SV=3		14
	13	4
	14	4
	15	2
	16	3
	17	1
Serum albumin OS=Homo sapiens GN=ALB PE=1 SV=2		20
	13	2
	14	2
	15	5
	16	5
	17	6
Spermatogenesis-associated protein 31A6 OS=Homo sapiens GN=SPATA31A6 PE=3 SV=1		1
	12	1
Stonin-2 OS=Homo sapiens GN=STON2 PE=1 SV=1		1
	3	1
Titin OS=Homo sapiens GN=TTN PE=1 SV=4		4
	7	4
Vacuolar protein sorting-associated protein 13A OS=Homo sapiens GN=VPS13A PE=1 SV=2		0
	2	0
Vacuolar protein sorting-associated protein 13C OS=Homo sapiens GN=VPS13C PE=1 SV=1		0
	10	0

## Sheet: CID F1 Prot
Rank	Protein	Accession	MW [kDa]	Scores	#Peptides	SC [%]	RMS [Da]	Modifications	DB Name

## Sheet: CID F1 Pep
Rank	m/z meas.	MH+ meas.	MH+ calc.	z	Δ m/z [Da]	Rt [min]	Scores	#Cmpds.	Sequence	Modifications	Type	Range	Accession	Protein

## Sheet: CID F2 Prot
Rank	Protein	Accession	MW [kDa]	Scores	#Peptides	SC [%]	RMS [Da]	Modifications	DB Name
1	Nuclear receptor coactivator 2 OS=Homo sapiens GN=NCOA2 PE=1 SV=2	NCOA2_HUMAN	159.1	61.0 (M:61.0)	0	0	0.3032	Carbamidomethyl Oxidation Deamidated	SwissProt
2	ATP-binding cassette sub-family A member 3 OS=Homo sapiens GN=ABCA3 PE=1 SV=2	ABCA3_HUMAN	191.2	60.6 (M:60.6)	2	0.6	0.2156	Carbamidomethyl Oxidation Deamidated	SwissProt
3	Vacuolar protein sorting-associated protein 13A OS=Homo sapiens GN=VPS13A PE=1 SV=2	VP13A_HUMAN	360	58.4 (M:58.4)	0	0	0.3753	Carbamidomethyl Deamidated	SwissProt
4	E3 ubiquitin-protein ligase HUWE1 OS=Homo sapiens GN=HUWE1 PE=1 SV=3	HUWE1_HUMAN	481.6	57.4 (M:57.4)	3	1	0.2673	Carbamidomethyl Deamidated	SwissProt

## Sheet: CID F2 Pep
Rank	m/z meas.	MH+ meas.	MH+ calc.	z	Δ m/z [Da]	Rt [min]	Scores	#Cmpds.	Sequence	Modifications	Type	Range	Accession	Protein
1	502.149	1003.29	1002.5	2	0.3934	18.4	22.7 (M:22.7)	1	P.ATMSNPRIP.Q	Oxidation: 3	CID	1284 - 1292	NCOA2_HUMAN	Nuclear receptor coactivator 2 OS=Homo sapiens GN=NCOA2 PE=1 SV=2
2	757.285	2269.84	2270.05	3	-0.0702	15.08	25.3 (M:25.3)	1	I.PPSQFSPAGSLHSPVGVCSSTGN.S	Carbamidomethyl: 18	CID	503 - 525	NCOA2_HUMAN	Nuclear receptor coactivator 2 OS=Homo sapiens GN=NCOA2 PE=1 SV=2
3	976.654	2927.95	2927.21	3	0.2459	14.71	16.1 (M:16.1)	1	M.NINVSMATNTGGMSSMNQMTGQISMTSV.T	Oxidation: 19 25; Deamidated: 3 9 17	CID	1389 - 1416	NCOA2_HUMAN	Nuclear receptor coactivator 2 OS=Homo sapiens GN=NCOA2 PE=1 SV=2
6	523.294	1567.87	1566.72	3	0.382	33.45	23.0 (M:23.0)	1	L.MNQISNVSNVNLTL.R	Oxidation: 1; Deamidated: 2 3 6 9	CID	1207 - 1220	NCOA2_HUMAN	Nuclear receptor coactivator 2 OS=Homo sapiens GN=NCOA2 PE=1 SV=2
7	882.083	2644.23	2644.15	3	0.0279	42.7	25.2 (M:25.2)	1	V.SGMQATTPQGSNYALKMNSPSQSSPG.M	Oxidation: 3; Deamidated: 12 18	CID	451 - 476	NCOA2_HUMAN	Nuclear receptor coactivator 2 OS=Homo sapiens GN=NCOA2 PE=1 SV=2
8	600.746	1200.48	1199.44	2	0.5231	9.79	20.9 (M:20.9)	1	G.MMGNQGMIGNQ.G	Oxidation: 7; Deamidated: 4 10 11	CID	919 - 929	NCOA2_HUMAN	Nuclear receptor coactivator 2 OS=Homo sapiens GN=NCOA2 PE=1 SV=2
1	546.118	546.118	546.35	1	-0.2313	18.28	30.2 (M:30.2)	1	R.TIVLT.T		CID	715 - 719	ABCA3_HUMAN	ATP-binding cassette sub-family A member 3 OS=Homo sapiens GN=ABCA3 PE=1 SV=2
1	548.076	548.076	548.275	1	-0.1986	14.83	33.6 (M:33.6)	1	A.IMVQG.Q	Deamidated: 4	CID	1586 - 1590	ABCA3_HUMAN	ATP-binding cassette sub-family A member 3 OS=Homo sapiens GN=ABCA3 PE=1 SV=2
1	707.884	2828.51	2827.43	4	0.2705	51.17	17.3 (M:17.3)	1	F.LIFRASVEGGGFNERCLVAASFRDVG.E	Carbamidomethyl: 16	CID	1008 - 1033	ABCA3_HUMAN	ATP-binding cassette sub-family A member 3 OS=Homo sapiens GN=ABCA3 PE=1 SV=2
4	776.301	2326.89	2326.08	3	0.2694	20.56	19.7 (M:19.7)	1	D.LTFPGSVLEDEHQGMVHYHL.P	Oxidation: 15; Deamidated: 13	CID	1633 - 1652	ABCA3_HUMAN	ATP-binding cassette sub-family A member 3 OS=Homo sapiens GN=ABCA3 PE=1 SV=2
1	498.211	498.211	498.329	1	-0.1181	28.3	21.0 (M:21.0)	1	G.GLIPV.H		CID	2797 - 2801	VP13A_HUMAN	Vacuolar protein sorting-associated protein 13A OS=Homo sapiens GN=VPS13A PE=1 SV=2
1	528.115	528.115	528.339	1	-0.2239	36.79	16.9 (M:16.9)	1	L.LIVPS.S		CID	89 - 93	VP13A_HUMAN	Vacuolar protein sorting-associated protein 13A OS=Homo sapiens GN=VPS13A PE=1 SV=2
2	574.797	1148.59	1148.61	2	-0.0098	14.55	21.6 (M:21.6)	1	G.PKQASFTDVR.D		CID	1412 - 1421	VP13A_HUMAN	Vacuolar protein sorting-associated protein 13A OS=Homo sapiens GN=VPS13A PE=1 SV=2
3	523.234	1045.46	1045.55	2	-0.0457	10.93	17.3 (M:17.3)	1	E.EAKQKVVDQ.E	Deamidated: 9	CID	120 - 128	VP13A_HUMAN	Vacuolar protein sorting-associated protein 13A OS=Homo sapiens GN=VPS13A PE=1 SV=2
3	1015.09	2029.17	2027.95	2	0.6083	33.83	18.4 (M:18.4)	1	T.QKDDMMMPIDLGEKTIY.L		CID	2471 - 2487	VP13A_HUMAN	Vacuolar protein sorting-associated protein 13A OS=Homo sapiens GN=VPS13A PE=1 SV=2
5	937.455	937.455	936.431	1	1.024	37.41	15.2 (M:15.2)	1	L.PEKQDTFA.E	Deamidated: 4	CID	133 - 140	VP13A_HUMAN	Vacuolar protein sorting-associated protein 13A OS=Homo sapiens GN=VPS13A PE=1 SV=2
7	731.933	3655.64	3655.62	5	0.0023	22.36	18.3 (M:18.3)	1	A.SPENEFNIPLGSYRSFIFLKPEDENYQMCE.G	Carbamidomethyl: 29; Deamidated: 7 27	CID	2019 - 2048	VP13A_HUMAN	Vacuolar protein sorting-associated protein 13A OS=Homo sapiens GN=VPS13A PE=1 SV=2
7	877.489	1753.97	1752.82	2	0.5764	20.57	16.4 (M:16.4)	1	M.ELLESVDMMAQNLPY.R		CID	300 - 314	VP13A_HUMAN	Vacuolar protein sorting-associated protein 13A OS=Homo sapiens GN=VPS13A PE=1 SV=2
10	1122.02	2243.03	2243.07	2	-0.0187	33.71	18.1 (M:18.1)	1	P.VSENVFVADFGLITMTNTFH.M	Deamidated: 4	CID	1225 - 1244	VP13A_HUMAN	Vacuolar protein sorting-associated protein 13A OS=Homo sapiens GN=VPS13A PE=1 SV=2
1	719.99	1438.97	1438.87	2	0.0495	22	25.6 (M:25.6)	1	M.LTLLRVPRLNKN.S	Deamidated: 10 12	CID	1680 - 1691	HUWE1_HUMAN	E3 ubiquitin-protein ligase HUWE1 OS=Homo sapiens GN=HUWE1 PE=1 SV=3
1	721.012	2161.02	2160.96	3	0.0207	17.53	25.1 (M:25.1)	1	V.EVLTSHSCSEEGLEDAANVL.L	Carbamidomethyl: 8; Deamidated: 18	CID	3586 - 3605	HUWE1_HUMAN	E3 ubiquitin-protein ligase HUWE1 OS=Homo sapiens GN=HUWE1 PE=1 SV=3
1	732.786	1464.57	1463.65	2	0.4599	14.22	32.5 (M:32.5)	1	Q.EMQVENELEDLI.D	Deamidated: 3 6	CID	2341 - 2352	HUWE1_HUMAN	E3 ubiquitin-protein ligase HUWE1 OS=Homo sapiens GN=HUWE1 PE=1 SV=3
5	663.298	1325.59	1324.65	2	0.4679	50	24.8 (M:24.8)	1	P.ATPSSLDPFFSR.E		CID	3926 - 3937	HUWE1_HUMAN	E3 ubiquitin-protein ligase HUWE1 OS=Homo sapiens GN=HUWE1 PE=1 SV=3

## Sheet: CID F3 Prot
Rank	Protein	Accession	MW [kDa]	Scores	#Peptides	SC [%]	RMS [Da]	Modifications	DB Name
1	Plasminogen OS=Homo sapiens GN=PLG PE=1 SV=2	PLMN_HUMAN	90.5	65.4 (M:65.4)	1	1.5	0.0807		SwissProt
2	PH domain leucine-rich repeat-containing protein phosphatase 2 OS=Homo sapiens GN=PHLPP2 PE=1 SV=3	PHLP2_HUMAN	146.7	65.2 (M:65.2)	1	1.2	0.0932	Carbamidomethyl Deamidated	SwissProt
3	Stonin-2 OS=Homo sapiens GN=STON2 PE=1 SV=1	STON2_HUMAN	101.1	60.9 (M:60.9)	1	1.2	0.0019	Carbamidomethyl Oxidation Deamidated	SwissProt
4	RNA-binding protein 12 OS=Homo sapiens GN=RBM12 PE=1 SV=1	RBM12_HUMAN	97.3	59.3 (M:59.3)	1	1	0.0097	Oxidation Deamidated	SwissProt
5	Retrotransposon gag domain-containing protein 1 OS=Homo sapiens GN=RGAG1 PE=1 SV=1	RGAG1_HUMAN	144.2	59.2 (M:59.2)	1	1.4	0.2463	Oxidation Deamidated	SwissProt

## Sheet: CID F3 Pep
Rank	m/z meas.	MH+ meas.	MH+ calc.	z	Δ m/z [Da]	Rt [min]	Scores	#Cmpds.	Sequence	Modifications	Type	Range	Accession	Protein
1	608.29	1215.57	1215.73	2	-0.0807	36.33	73.7 (M:73.7)	3	S.VVAPPPVVLLPD.V		CID	461 - 472	PLMN_HUMAN	Plasminogen OS=Homo sapiens GN=PLG PE=1 SV=2
1	748.279	748.279	747.382	1	0.8969	22.95	20.9 (M:20.9)	1	H.VDLRMN.H		CID	420 - 425	PHLP2_HUMAN	PH domain leucine-rich repeat-containing protein phosphatase 2 OS=Homo sapiens GN=PHLPP2 PE=1 SV=3
1	753.109	753.109	752.357	1	0.7519	10.08	23.3 (M:23.3)	1	R.YLNASAN.S		CID	598 - 604	PHLP2_HUMAN	PH domain leucine-rich repeat-containing protein phosphatase 2 OS=Homo sapiens GN=PHLPP2 PE=1 SV=3
1	923.15	1845.29	1845.11	2	0.0932	14.68	34.2 (M:34.2)	1	R.LDRILLSGIYNVRKGK.T		CID	148 - 163	PHLP2_HUMAN	PH domain leucine-rich repeat-containing protein phosphatase 2 OS=Homo sapiens GN=PHLPP2 PE=1 SV=3
4	544.309	1630.91	1629.85	3	0.354	47.35	16.2 (M:16.2)	1	V.QDPLAAAKKLCTLAQ.S	Carbamidomethyl: 11; Deamidated: 1 15	CID	1004 - 1018	PHLP2_HUMAN	PH domain leucine-rich repeat-containing protein phosphatase 2 OS=Homo sapiens GN=PHLPP2 PE=1 SV=3
6	600.392	1799.16	1799.03	3	0.0446	52.34	15.7 (M:15.7)	1	E.LNLSGNKLKTIPTTIAN.C	Deamidated: 17	CID	673 - 689	PHLP2_HUMAN	PH domain leucine-rich repeat-containing protein phosphatase 2 OS=Homo sapiens GN=PHLPP2 PE=1 SV=3
1	594.967	1782.89	1781.83	3	0.3533	9.95	20.9 (M:20.9)	1	K.MGLISEAASPPGSPEQPP.P	Oxidation: 1; Deamidated: 16	CID	75 - 92	STON2_HUMAN	Stonin-2 OS=Homo sapiens GN=STON2 PE=1 SV=1
1	607.837	1214.67	1214.66	2	0.0019	35.19	39.9 (M:39.9)	7	L.NDILVKGNEIV.L	Deamidated: 8	CID	616 - 626	STON2_HUMAN	Stonin-2 OS=Homo sapiens GN=STON2 PE=1 SV=1
1	618.987	618.987	619.239	1	-0.2518	35.61	15.3 (M:15.3)	1	Q.VPCEN.V	Carbamidomethyl: 3; Deamidated: 5	CID	723 - 727	STON2_HUMAN	Stonin-2 OS=Homo sapiens GN=STON2 PE=1 SV=1
2	608.29	1215.57	1215.65	2	-0.0367	36.33	49.4 (M:49.4)	3	L.NDILVKGNEIV.L	Deamidated: 1 8	CID	616 - 626	STON2_HUMAN	Stonin-2 OS=Homo sapiens GN=STON2 PE=1 SV=1
1	558.27	1115.53	1115.55	2	-0.0097	32.79	29.9 (M:29.9)	1	Y.DQREMILNP.E		CID	527 - 535	RBM12_HUMAN	RNA-binding protein 12 OS=Homo sapiens GN=RBM12 PE=1 SV=1
1	862.305	1723.6	1722.71	2	0.4488	6.34	19.0 (M:19.0)	1	P.AGMNGSGAPMNLNNNLN.P	Oxidation: 3 10; Deamidated: 4 11	CID	257 - 273	RBM12_HUMAN	RNA-binding protein 12 OS=Homo sapiens GN=RBM12 PE=1 SV=1
1	927.065	2779.18	2778.29	3	0.2963	33.34	19.0 (M:19.0)	1	E.HAFLTVGSKEANNGPPFNFPGNFGGSN.A	Deamidated: 22	CID	705 - 731	RBM12_HUMAN	RNA-binding protein 12 OS=Homo sapiens GN=RBM12 PE=1 SV=1
5	504.177	1007.35	1007.49	2	-0.0698	37.89	29.5 (M:29.5)	3	M.SGMPPLNPPP.V	Deamidated: 7	CID	242 - 251	RBM12_HUMAN	RNA-binding protein 12 OS=Homo sapiens GN=RBM12 PE=1 SV=1
1	665.021	665.021	665.3	1	-0.2783	39.64	22.2 (M:22.2)	1	V.MPASLM.R	Oxidation: 6	CID	705 - 710	RGAG1_HUMAN	Retrotransposon gag domain-containing protein 1 OS=Homo sapiens GN=RGAG1 PE=1 SV=1
1	705.515	2114.53	2113.79	3	0.2463	12.34	25.4 (M:25.4)	1	L.MSAMASGEMSMPLMETMASG.A	Oxidation: 1 9 14 17	CID	967 - 986	RGAG1_HUMAN	Retrotransposon gag domain-containing protein 1 OS=Homo sapiens GN=RGAG1 PE=1 SV=1
1	811.953	2433.84	2433.11	3	0.2441	49.23	19.3 (M:19.3)	1	S.GLTSAAQMKAMTSGAMSTPLMTAQ.T	Oxidation: 8 11 16	CID	560 - 583	RGAG1_HUMAN	Retrotransposon gag domain-containing protein 1 OS=Homo sapiens GN=RGAG1 PE=1 SV=1
5	645.24	1289.47	1288.49	2	0.4898	11.61	27.9 (M:27.9)	1	S.GEMSMPLMETM.A	Oxidation: 5 11	CID	973 - 983	RGAG1_HUMAN	Retrotransposon gag domain-containing protein 1 OS=Homo sapiens GN=RGAG1 PE=1 SV=1

## Sheet: CID F4 Prot
Rank	Protein	Accession	MW [kDa]	Scores	#Peptides	SC [%]	RMS [Da]	Modifications	DB Name
1	Plasminogen OS=Homo sapiens GN=PLG PE=1 SV=2	PLMN_HUMAN	90.5	141.8 (M:141.8)	2	1.6	0.2887		SwissProt
2	Ig gamma-4 chain C region OS=Homo sapiens GN=IGHG4 PE=1 SV=1	IGHG4_HUMAN	35.9	112.6 (M:112.6)	2	6.1	0.0855	Carbamidomethyl	SwissProt
3	G protein-activated inward rectifier potassium channel 4 OS=Homo sapiens GN=KCNJ5 PE=1 SV=2	IRK5_HUMAN	47.6	59.3 (M:59.3)	0	0	0.497	Carbamidomethyl Oxidation Deamidated	SwissProt

## Sheet: CID F4 Pep
Rank	m/z meas.	MH+ meas.	MH+ calc.	z	Δ m/z [Da]	Rt [min]	Scores	#Cmpds.	Sequence	Modifications	Type	Range	Accession	Protein
1	608.293	1215.58	1215.73	2	-0.0784	36.45	54.9 (M:54.9)	4	S.VVAPPPVVLLPD.V		CID	461 - 472	PLMN_HUMAN	Plasminogen OS=Homo sapiens GN=PLG PE=1 SV=2
1	652.288	1303.57	1302.77	2	0.4007	37.18	70.2 (M:70.2)	1	A.SVVAPPPVVLLPD.V		CID	460 - 472	PLMN_HUMAN	Plasminogen OS=Homo sapiens GN=PLG PE=1 SV=2
3	558.747	1116.49	1116.67	2	-0.0893	34.55	42.2 (M:42.2)	2	V.VAPPPVVLLPD.V		CID	462 - 472	PLMN_HUMAN	Plasminogen OS=Homo sapiens GN=PLG PE=1 SV=2
1	522.683	1044.36	1044.52	2	-0.0794	32.89	60.7 (M:60.7)	6	K.GPSVFPLAPC.S	Carbamidomethyl: 10	CID	5 - 14	IGHG4_HUMAN	Ig gamma-4 chain C region OS=Homo sapiens GN=IGHG4 PE=1 SV=1
1	534.704	1068.4	1068.58	2	-0.0912	23.26	37.2 (M:37.2)	3	S.GVHTFPAVLQ.S		CID	49 - 58	IGHG4_HUMAN	Ig gamma-4 chain C region OS=Homo sapiens GN=IGHG4 PE=1 SV=1
1	751.266	751.266	751.366	1	-0.1002	40.88	18.3 (M:18.3)	1	D.YFPEPV.T		CID	32 - 37	IGHG4_HUMAN	Ig gamma-4 chain C region OS=Homo sapiens GN=IGHG4 PE=1 SV=1
1	951.341	951.341	951.482	1	-0.1415	30.3	18.2 (M:18.2)	1	D.YFPEPVTV.S		CID	32 - 39	IGHG4_HUMAN	Ig gamma-4 chain C region OS=Homo sapiens GN=IGHG4 PE=1 SV=1
1	564.247	564.247	564.233	1	0.0132	21.7	23.1 (M:23.1)	1	Q.DMEIG.V		CID	12 - 16	IRK5_HUMAN	G protein-activated inward rectifier potassium channel 4 OS=Homo sapiens GN=KCNJ5 PE=1 SV=2
1	822.202	822.202	821.354	1	0.8478	17.1	18.0 (M:18.0)	1	V.HHGNVQE.T	Deamidated: 4	CID	63 - 69	IRK5_HUMAN	G protein-activated inward rectifier potassium channel 4 OS=Homo sapiens GN=KCNJ5 PE=1 SV=2
2	534.121	1067.24	1066.41	2	0.4126	50.7	15.4 (M:15.4)	1	M.AGDSRNAMNQ.D	Deamidated: 6 9 10	CID	2 - 11	IRK5_HUMAN	G protein-activated inward rectifier potassium channel 4 OS=Homo sapiens GN=KCNJ5 PE=1 SV=2
2	579.325	1157.64	1156.62	2	0.5123	20.53	20.6 (M:20.6)	1	W.RFNLLVFTM.V	Oxidation: 9	CID	87 - 95	IRK5_HUMAN	G protein-activated inward rectifier potassium channel 4 OS=Homo sapiens GN=KCNJ5 PE=1 SV=2
5	881.08	2641.23	2640.36	3	0.2884	16.9	18.0 (M:18.0)	1	V.QAILGSIVNAFMVGCMFVKISQPK.K	Carbamidomethyl: 15; Deamidated: 1 9	CID	171 - 194	IRK5_HUMAN	G protein-activated inward rectifier potassium channel 4 OS=Homo sapiens GN=KCNJ5 PE=1 SV=2

[truncated: 26 more sheets: CID F5 Prot, CID F5 Pep, CID F6 Prot, CID F6 Pep, CID F7 Prot, CID F7 Pep, CID F8 Prot, CID F8 Pep, CID F9 Prot, CID F9 Pep, CID F10 Prot, CID F10 Pep, CID F11 Prot, CID F11 Pep, CID F12 Prot, CID F12 Pep, CID F13 Prot, CID F13 Pep, CID F14 Prot, CID F14 Pep …]
