# Supplementary material for: Site-specific O-Glycosylation Analysis of Human Blood Plasma Proteins
Source: Mol Cell Proteomics. 2015 Nov 23;15(2):624–41. doi: 10.1074/mcp.M115.053546 (PMC4739677; doi:10.1074/mcp.M115.053546)
Supplement: Supplemental Data [file 10.1074_M115.053546_mcp.M115.053546-10.xlsx]

## Sheet: Prot Summary
Fraction	Rank	Protein	Accession	MW [kDa]	Scores	#Peptides	SC [%]	RMS [Da]	Modifications	DB Name
1	-	-	-	-	-	-	-	-	-	-
2	1	EMI domain-containing protein 1 OS=Homo sapiens GN=EMID1 PE=2 SV=1	EMID1_HUMAN	45.3	58.9 (M:58.9)	1	4.1	0.0347	Carbamidomethyl, Oxidation	SwissProt
3	1	Ig gamma-4 chain C region OS=Homo sapiens GN=IGHG4 PE=1 SV=1	IGHG4_HUMAN	35.9	66.9 (M:66.9)	2	5.8	0.067	Carbamidomethyl	SwissProt
3	2	Serine/arginine-rich splicing factor 1 OS=Homo sapiens GN=SRSF1 PE=1 SV=2	SRSF1_HUMAN	27.7	64.3 (M:64.3)	1	4.4	0.4953	Deamidated	SwissProt
4	1	Ig gamma-4 chain C region OS=Homo sapiens GN=IGHG4 PE=1 SV=1	IGHG4_HUMAN	35.9	112.4 (M:112.4)	4	6.4	0.0686	Carbamidomethyl, Deamidated	SwissProt
4	2	Ig gamma-1 chain C region OS=Homo sapiens GN=IGHG1 PE=1 SV=1	IGHG1_HUMAN	36.1	104.4 (M:104.4)	4	6.4	0.0647	Deamidated	SwissProt
5	1	Ig gamma-4 chain C region OS=Homo sapiens GN=IGHG4 PE=1 SV=1	IGHG4_HUMAN	35.9	149.7 (M:149.7)	3	13.1	0.1506	Carbamidomethyl, Oxidation, Deamidated	SwissProt
5	2	Ig gamma-1 chain C region OS=Homo sapiens GN=IGHG1 PE=1 SV=1	IGHG1_HUMAN	36.1	142.1 (M:142.1)	2	6.1	0.0738		SwissProt
5	3	Paired mesoderm homeobox protein 2A OS=Homo sapiens GN=PHOX2A PE=1 SV=2	PHX2A_HUMAN	29.6	61.7 (M:61.7)	2	14.4	0.1079	Deamidated	SwissProt
6	1	Ig gamma-3 chain C region OS=Homo sapiens GN=IGHG3 PE=1 SV=2	IGHG3_HUMAN	41.3	150.1 (M:150.1)	3	9.5	0.2381	Carbamidomethyl, Deamidated	SwissProt
6	2	Ig gamma-2 chain C region OS=Homo sapiens GN=IGHG2 PE=1 SV=2	IGHG2_HUMAN	35.9	138.9 (M:138.9)	3	7.1	0.0711		SwissProt
7	1	Ig gamma-1 chain C region OS=Homo sapiens GN=IGHG1 PE=1 SV=1	IGHG1_HUMAN	36.1	84.7 (M:84.7)	1	3	0.0725		SwissProt
8	1	Alpha-2-HS-glycoprotein OS=Homo sapiens GN=AHSG PE=1 SV=1	FETUA_HUMAN	39.3	73.1 (M:73.1)	2	6.3	0.069	Carbamidomethyl	SwissProt
8	2	Scaffold attachment factor B2 OS=Homo sapiens GN=SAFB2 PE=1 SV=1	SAFB2_HUMAN	107.4	68.1 (M:68.1)	5	6.1	0.1466	Carbamidomethyl, Oxidation, Deamidated	SwissProt
8	3	Linker for activation of T-cells family member 2 OS=Homo sapiens GN=LAT2 PE=1 SV=1	NTAL_HUMAN	26.5	65.0 (M:65.0)	2	9.5	0.2548	Oxidation, Deamidated	SwissProt
9	1	Ig gamma-1 chain C region OS=Homo sapiens GN=IGHG1 PE=1 SV=1	IGHG1_HUMAN	36.1	223.4 (M:223.4)	5	11.2	0.0797		SwissProt
9	2	Haptoglobin OS=Homo sapiens GN=HP PE=1 SV=1	HPT_HUMAN	45.2	66.1 (M:66.1)	1	2.7	0.0647		SwissProt
9	3	Apolipoprotein O-like OS=Homo sapiens GN=APOOL PE=1 SV=1	APOOL_HUMAN	29.1	63.3 (M:63.3)	1	10.4	0.06	Oxidation, Deamidated	SwissProt
9	4	Ribosome-recycling factor, mitochondrial OS=Homo sapiens GN=MRRF PE=1 SV=1	RRFM_HUMAN	29.3	61.8 (M:61.8)	2	6.1	0.0601	Oxidation, Deamidated	SwissProt
9	5	Lysocardiolipin acyltransferase 1 OS=Homo sapiens GN=LCLAT1 PE=1 SV=1	LCLT1_HUMAN	48.9	57.2 (M:57.2)	1	3.6	0.0793		SwissProt
10	1	Ig gamma-1 chain C region OS=Homo sapiens GN=IGHG1 PE=1 SV=1	IGHG1_HUMAN	36.1	168.8 (M:168.8)	3	10	0.0845		SwissProt
10	2	Haptoglobin OS=Homo sapiens GN=HP PE=1 SV=1	HPT_HUMAN	45.2	111.5 (M:111.5)	1	3.2	0.0971		SwissProt
10	3	Ig gamma-2 chain C region OS=Homo sapiens GN=IGHG2 PE=1 SV=2	IGHG2_HUMAN	35.9	79.6 (M:79.6)	3	10.1	0.0813	Carbamidomethyl	SwissProt
10	4	Isocitrate dehydrogenase [NAD] subunit alpha, mitochondrial OS=Homo sapiens GN=IDH3A PE=1 SV=1	IDH3A_HUMAN	39.6	74.7 (M:74.7)	1	2.2	0.0101	Oxidation, Deamidated	SwissProt
10	5	MHC class II regulatory factor RFX1 OS=Homo sapiens GN=RFX1 PE=1 SV=2	RFX1_HUMAN	104.7	71.4 (M:71.4)	3	4.5	0.2962	Oxidation, Deamidated	SwissProt
10	6	Protein CASC3 OS=Homo sapiens GN=CASC3 PE=1 SV=2	CASC3_HUMAN	76.2	70.4 (M:70.4)	1	1.3	0.0469	Oxidation, Deamidated	SwissProt
10	7	Keratin, type II cytoskeletal 3 OS=Homo sapiens GN=KRT3 PE=1 SV=3	K2C3_HUMAN	64.4	65.7 (M:65.7)	1	1.8	0.0692	Oxidation, Deamidated	SwissProt
10	8	Forkhead box protein D2 OS=Homo sapiens GN=FOXD2 PE=2 SV=2	FOXD2_HUMAN	48.7	58.5 (M:58.5)	2	4.2	0.2783		SwissProt
10	9	Collagen alpha-1(XXV) chain OS=Homo sapiens GN=COL25A1 PE=1 SV=2	COPA1_HUMAN	64.7	58.3 (M:58.3)	1	2	0.0773	Oxidation, Deamidated	SwissProt
10	10	Putative olfactory receptor 52P1 OS=Homo sapiens GN=OR52P1P PE=5 SV=2	O52P1_HUMAN	34.9	57.4 (M:57.4)	1	3.1	0.0559	Carbamidomethyl, Oxidation	SwissProt
10	11	Iporin OS=Homo sapiens GN=RUSC2 PE=1 SV=3	RUSC2_HUMAN	161.1	56.9 (M:56.9)	1	0.7	0.4576	Deamidated	SwissProt
10	12	Tetraspanin-6 OS=Homo sapiens GN=TSPAN6 PE=1 SV=1	TSN6_HUMAN	27.5	56.3 (M:56.3)	1	3.3	0.0993	Oxidation	SwissProt
10	13	Transmembrane protein 151B OS=Homo sapiens GN=TMEM151B PE=2 SV=2	T151B_HUMAN	61.5	56.0 (M:56.0)	1	1.9	0.4153	Deamidated	SwissProt
11	1	Ig gamma-1 chain C region OS=Homo sapiens GN=IGHG1 PE=1 SV=1	IGHG1_HUMAN	36.1	205.6 (M:205.6)	4	10	0.0681		SwissProt
11	2	Ig kappa chain C region OS=Homo sapiens GN=IGKC PE=1 SV=1	IGKC_HUMAN	11.6	107.2 (M:107.2)	2	13.2	0.078		SwissProt
11	3	Ig kappa chain V-I region HK102 (Fragment) OS=Homo sapiens GN=IGKV1-5 PE=4 SV=1	KV110_HUMAN	12.8	73.7 (M:73.7)	2	17.9	0.083		SwissProt
11	4	Cornulin OS=Homo sapiens GN=CRNN PE=1 SV=1	CRNN_HUMAN	53.5	71.6 (M:71.6)	2	3.2	0.4282	Deamidated	SwissProt
11	5	Myristoylated alanine-rich C-kinase substrate OS=Homo sapiens GN=MARCKS PE=1 SV=4	MARCS_HUMAN	31.5	66.1 (M:66.1)	1	5.1	0.448	Carbamidomethyl, Deamidated	SwissProt
11	6	CD9 antigen OS=Homo sapiens GN=CD9 PE=1 SV=4	CD9_HUMAN	25.4	62.8 (M:62.8)	2	8.3	0.0642	Carbamidomethyl, Oxidation, Deamidated	SwissProt
11	7	Histone acetyltransferase KAT2B OS=Homo sapiens GN=KAT2B PE=1 SV=3	KAT2B_HUMAN	93	60.6 (M:60.6)	1	1	0.0149	Deamidated	SwissProt
11	8	Protocadherin alpha-1 OS=Homo sapiens GN=PCDHA1 PE=2 SV=1	PCDA1_HUMAN	102.9	59.7 (M:59.7)	2	2.2	0.3286	Deamidated	SwissProt
11	9	Ig kappa chain V-I region Rei OS=Homo sapiens PE=1 SV=1	KV115_HUMAN	11.9	59.6 (M:59.6)	2	15.7	0.0793	Deamidated	SwissProt
11	10	Fibroblast growth factor 2 OS=Homo sapiens GN=FGF2 PE=1 SV=3	FGF2_HUMAN	30.8	57.6 (M:57.6)	2	6.2	0.2968	Deamidated	SwissProt
11	11	Calcium-dependent secretion activator 2 OS=Homo sapiens GN=CADPS2 PE=1 SV=2	CAPS2_HUMAN	147.6	56.6 (M:56.6)	3	1.8	0.284	Deamidated	SwissProt
12	1	Ig kappa chain C region OS=Homo sapiens GN=IGKC PE=1 SV=1	IGKC_HUMAN	11.6	142.0 (M:142.0)	1	11.3	0.0749		SwissProt
12	2	Ig gamma-1 chain C region OS=Homo sapiens GN=IGHG1 PE=1 SV=1	IGHG1_HUMAN	36.1	122.5 (M:122.5)	4	10	0.0724		SwissProt
12	3	Ig lambda-1 chain C regions OS=Homo sapiens GN=IGLC1 PE=1 SV=1	LAC1_HUMAN	11.3	92.2 (M:92.2)	2	20.8	0.0936		SwissProt
12	4	Homeobox protein SIX3 OS=Homo sapiens GN=SIX3 PE=1 SV=1	SIX3_HUMAN	35.5	91.9 (M:91.9)	1	4.2	0.0362	Deamidated	SwissProt
12	5	Ig gamma-2 chain C region OS=Homo sapiens GN=IGHG2 PE=1 SV=2	IGHG2_HUMAN	35.9	82.5 (M:82.5)	3	8.6	0.0695	Carbamidomethyl	SwissProt
12	6	Protein phosphatase 1B OS=Homo sapiens GN=PPM1B PE=1 SV=1	PPM1B_HUMAN	52.6	81.2 (M:81.2)	2	3.3	0.3056	Oxidation, Deamidated	SwissProt
12	7	Cornulin OS=Homo sapiens GN=CRNN PE=1 SV=1	CRNN_HUMAN	53.5	70.6 (M:70.6)	1	2	0.0233	Deamidated	SwissProt
12	8	14-3-3 protein gamma OS=Homo sapiens GN=YWHAG PE=1 SV=2	1433G_HUMAN	28.3	65.0 (M:65.0)	1	3.2	0.0539	Deamidated	SwissProt
12	9	Rho guanine nucleotide exchange factor 28 OS=Homo sapiens GN=ARHGEF28 PE=1 SV=3	ARG28_HUMAN	191.8	61.4 (M:61.4)	2	1.6	0.3856	Carbamidomethyl, Deamidated	SwissProt
12	10	HLA class I histocompatibility antigen, A-29 alpha chain OS=Homo sapiens GN=HLA-A PE=1 SV=2	1A29_HUMAN	40.8	61.2 (M:61.2)	1	6.3	0.0304	Deamidated	SwissProt
12	11	Protein AF-17 OS=Homo sapiens GN=MLLT6 PE=1 SV=2	AF17_HUMAN	112	61.2 (M:61.2)	2	1.6	0.2887	Carbamidomethyl, Oxidation, Deamidated	SwissProt
12	12	Keratin, type I cytoskeletal 9 OS=Homo sapiens GN=KRT9 PE=1 SV=3	K1C9_HUMAN	62	60.8 (M:60.8)	1	2.6	0.0106	Carbamidomethyl, Deamidated	SwissProt
12	13	Putative sodium-coupled neutral amino acid transporter 10 OS=Homo sapiens GN=SLC38A10 PE=1 SV=2	S38AA_HUMAN	119.7	59.2 (M:59.2)	1	0.6	0.0571	Deamidated	SwissProt
12	14	Transmembrane protein 238 OS=Homo sapiens GN=TMEM238 PE=1 SV=1	TM238_HUMAN	18	56.6 (M:56.6)	1	5.7	0.5983	Deamidated	SwissProt
12	15	Nucleolar GTP-binding protein 2 OS=Homo sapiens GN=GNL2 PE=1 SV=1	NOG2_HUMAN	83.6	56.2 (M:56.2)	1	1.4	0.3543	Deamidated	SwissProt
13	1	Ig kappa chain C region OS=Homo sapiens GN=IGKC PE=1 SV=1	IGKC_HUMAN	11.6	78.0 (M:78.0)	1	14.2	0.0859	Carbamidomethyl	SwissProt
13	2	Alpha-1D adrenergic receptor OS=Homo sapiens GN=ADRA1D PE=2 SV=2	ADA1D_HUMAN	60.4	70.6 (M:70.6)	1	1.4	0.0807	Deamidated	SwissProt
13	3	Ig heavy chain V-III region NIE OS=Homo sapiens PE=1 SV=1	HV309_HUMAN	13.2	69.1 (M:69.1)	2	18.5	0.2893	Deamidated	SwissProt
13	4	Transcription factor Sp4 OS=Homo sapiens GN=SP4 PE=1 SV=2	SP4_HUMAN	81.9	65.6 (M:65.6)	2	2.6	0.2591	Deamidated	SwissProt
13	5	Ig gamma-1 chain C region OS=Homo sapiens GN=IGHG1 PE=1 SV=1	IGHG1_HUMAN	36.1	63.2 (M:63.2)	2	6.1	0.0725		SwissProt
13	6	Transcription factor Sp1 OS=Homo sapiens GN=SP1 PE=1 SV=3	SP1_HUMAN	80.6	62.6 (M:62.6)	5	10.2	0.187	Oxidation, Deamidated	SwissProt
13	7	Ig gamma-2 chain C region OS=Homo sapiens GN=IGHG2 PE=1 SV=2	IGHG2_HUMAN	35.9	60.3 (M:60.3)	2	7.4	0.0692	Carbamidomethyl	SwissProt
14	1	Ig gamma-1 chain C region OS=Homo sapiens GN=IGHG1 PE=1 SV=1	IGHG1_HUMAN	36.1	117.4 (M:117.4)	4	10	0.0099	Deamidated	SwissProt
14	2	Fibrinogen beta chain OS=Homo sapiens GN=FGB PE=1 SV=2	FIBB_HUMAN	55.9	93.3 (M:93.3)	2	3.1	0.3738		SwissProt
14	3	Protein BANP OS=Homo sapiens GN=BANP PE=1 SV=3	BANP_HUMAN	56.5	72.7 (M:72.7)	1	1.7	0.3928	Carbamidomethyl, Oxidation, Deamidated	SwissProt
14	4	Ig lambda chain V-II region VIL OS=Homo sapiens PE=1 SV=1	LV208_HUMAN	11.4	61.7 (M:61.7)	1	15.3	0.0192		SwissProt
14	5	Transthyretin OS=Homo sapiens GN=TTR PE=1 SV=1	TTHY_HUMAN	15.9	60.5 (M:60.5)	1	4.8	0.0192		SwissProt
15	1	Homeobox protein SIX3 OS=Homo sapiens GN=SIX3 PE=1 SV=1	SIX3_HUMAN	35.5	81.1 (M:81.1)	1	5.1	0.4086	Deamidated	SwissProt
15	2	Ig gamma-3 chain C region OS=Homo sapiens GN=IGHG3 PE=1 SV=2	IGHG3_HUMAN	41.3	68.9 (M:68.9)	2	6.9	0.0646	Carbamidomethyl	SwissProt
15	3	Transmembrane protein FAM155A OS=Homo sapiens GN=FAM155A PE=2 SV=1	F155A_HUMAN	51.5	66.1 (M:66.1)	1	2.6	0.2811	Deamidated	SwissProt
15	4	Ankyrin repeat domain-containing protein 33B OS=Homo sapiens GN=ANKRD33B PE=4 SV=1	AN33B_HUMAN	53.9	61.8 (M:61.8)	1	1.8	0.3746	Carbamidomethyl, Oxidation, Deamidated	SwissProt
15	5	Ig gamma-2 chain C region OS=Homo sapiens GN=IGHG2 PE=1 SV=2	IGHG2_HUMAN	35.9	59.4 (M:59.4)	2	7.4	0.0863		SwissProt
15	6	TAR DNA-binding protein 43 OS=Homo sapiens GN=TARDBP PE=1 SV=1	TADBP_HUMAN	44.7	55.5 (M:55.5)	3	12.1	0.2374	Oxidation, Deamidated	SwissProt
16	1	Ig gamma-4 chain C region OS=Homo sapiens GN=IGHG4 PE=1 SV=1	IGHG4_HUMAN	35.9	66.1 (M:66.1)	1	5.2	0.082	Deamidated	SwissProt
17	1	Serum albumin OS=Homo sapiens GN=ALB PE=1 SV=2	ALBU_HUMAN	69.3	93.9 (M:93.9)	3	3.1	0.0764		SwissProt

## Sheet: Prot Summary_1
Protein	Fraction	Sum of #Peptides
-		0
	1	0
14-3-3 protein gamma OS=Homo sapiens GN=YWHAG PE=1 SV=2		1
	12	1
Alpha-1D adrenergic receptor OS=Homo sapiens GN=ADRA1D PE=2 SV=2		1
	13	1
Alpha-2-HS-glycoprotein OS=Homo sapiens GN=AHSG PE=1 SV=1		2
	8	2
Ankyrin repeat domain-containing protein 33B OS=Homo sapiens GN=ANKRD33B PE=4 SV=1		1
	15	1
Apolipoprotein O-like OS=Homo sapiens GN=APOOL PE=1 SV=1		1
	9	1
Calcium-dependent secretion activator 2 OS=Homo sapiens GN=CADPS2 PE=1 SV=2		3
	11	3
CD9 antigen OS=Homo sapiens GN=CD9 PE=1 SV=4		2
	11	2
Collagen alpha-1(XXV) chain OS=Homo sapiens GN=COL25A1 PE=1 SV=2		1
	10	1
Cornulin OS=Homo sapiens GN=CRNN PE=1 SV=1		3
	11	2
	12	1
EMI domain-containing protein 1 OS=Homo sapiens GN=EMID1 PE=2 SV=1		1
	2	1
Fibrinogen beta chain OS=Homo sapiens GN=FGB PE=1 SV=2		2
	14	2
Fibroblast growth factor 2 OS=Homo sapiens GN=FGF2 PE=1 SV=3		2
	11	2
Forkhead box protein D2 OS=Homo sapiens GN=FOXD2 PE=2 SV=2		2
	10	2
Haptoglobin OS=Homo sapiens GN=HP PE=1 SV=1		2
	9	1
	10	1
Histone acetyltransferase KAT2B OS=Homo sapiens GN=KAT2B PE=1 SV=3		1
	11	1
HLA class I histocompatibility antigen, A-29 alpha chain OS=Homo sapiens GN=HLA-A PE=1 SV=2		1
	12	1
Homeobox protein SIX3 OS=Homo sapiens GN=SIX3 PE=1 SV=1		2
	12	1
	15	1
Ig gamma-1 chain C region OS=Homo sapiens GN=IGHG1 PE=1 SV=1		29
	4	4
	5	2
	7	1
	9	5
	10	3
	11	4
	12	4
	13	2
	14	4
Ig gamma-2 chain C region OS=Homo sapiens GN=IGHG2 PE=1 SV=2		13
	6	3
	10	3
	12	3
	13	2
	15	2
Ig gamma-3 chain C region OS=Homo sapiens GN=IGHG3 PE=1 SV=2		5
	6	3
	15	2
Ig gamma-4 chain C region OS=Homo sapiens GN=IGHG4 PE=1 SV=1		10
	3	2
	4	4
	5	3
	16	1
Ig heavy chain V-III region NIE OS=Homo sapiens PE=1 SV=1		2
	13	2
Ig kappa chain C region OS=Homo sapiens GN=IGKC PE=1 SV=1		4
	11	2
	12	1
	13	1
Ig kappa chain V-I region HK102 (Fragment) OS=Homo sapiens GN=IGKV1-5 PE=4 SV=1		2
	11	2
Ig kappa chain V-I region Rei OS=Homo sapiens PE=1 SV=1		2
	11	2
Ig lambda chain V-II region VIL OS=Homo sapiens PE=1 SV=1		1
	14	1
Ig lambda-1 chain C regions OS=Homo sapiens GN=IGLC1 PE=1 SV=1		2
	12	2
Iporin OS=Homo sapiens GN=RUSC2 PE=1 SV=3		1
	10	1
Isocitrate dehydrogenase [NAD] subunit alpha, mitochondrial OS=Homo sapiens GN=IDH3A PE=1 SV=1		1
	10	1
Keratin, type I cytoskeletal 9 OS=Homo sapiens GN=KRT9 PE=1 SV=3		1
	12	1
Keratin, type II cytoskeletal 3 OS=Homo sapiens GN=KRT3 PE=1 SV=3		1
	10	1
Linker for activation of T-cells family member 2 OS=Homo sapiens GN=LAT2 PE=1 SV=1		2
	8	2
Lysocardiolipin acyltransferase 1 OS=Homo sapiens GN=LCLAT1 PE=1 SV=1		1
	9	1
MHC class II regulatory factor RFX1 OS=Homo sapiens GN=RFX1 PE=1 SV=2		3
	10	3
Myristoylated alanine-rich C-kinase substrate OS=Homo sapiens GN=MARCKS PE=1 SV=4		1
	11	1
Nucleolar GTP-binding protein 2 OS=Homo sapiens GN=GNL2 PE=1 SV=1		1
	12	1
Paired mesoderm homeobox protein 2A OS=Homo sapiens GN=PHOX2A PE=1 SV=2		2
	5	2
Protein AF-17 OS=Homo sapiens GN=MLLT6 PE=1 SV=2		2
	12	2
Protein BANP OS=Homo sapiens GN=BANP PE=1 SV=3		1
	14	1
Protein CASC3 OS=Homo sapiens GN=CASC3 PE=1 SV=2		1
	10	1
Protein phosphatase 1B OS=Homo sapiens GN=PPM1B PE=1 SV=1		2
	12	2
Protocadherin alpha-1 OS=Homo sapiens GN=PCDHA1 PE=2 SV=1		2
	11	2
Putative olfactory receptor 52P1 OS=Homo sapiens GN=OR52P1P PE=5 SV=2		1
	10	1
Putative sodium-coupled neutral amino acid transporter 10 OS=Homo sapiens GN=SLC38A10 PE=1 SV=2		1
	12	1
Rho guanine nucleotide exchange factor 28 OS=Homo sapiens GN=ARHGEF28 PE=1 SV=3		2
	12	2
Ribosome-recycling factor, mitochondrial OS=Homo sapiens GN=MRRF PE=1 SV=1		2
	9	2
Scaffold attachment factor B2 OS=Homo sapiens GN=SAFB2 PE=1 SV=1		5
	8	5
Serine/arginine-rich splicing factor 1 OS=Homo sapiens GN=SRSF1 PE=1 SV=2		1
	3	1
Serum albumin OS=Homo sapiens GN=ALB PE=1 SV=2		3
	17	3
TAR DNA-binding protein 43 OS=Homo sapiens GN=TARDBP PE=1 SV=1		3
	15	3
Tetraspanin-6 OS=Homo sapiens GN=TSPAN6 PE=1 SV=1		1
	10	1
Transcription factor Sp1 OS=Homo sapiens GN=SP1 PE=1 SV=3		5
	13	5
Transcription factor Sp4 OS=Homo sapiens GN=SP4 PE=1 SV=2		2
	13	2
Transmembrane protein 151B OS=Homo sapiens GN=TMEM151B PE=2 SV=2		1
	10	1
Transmembrane protein 238 OS=Homo sapiens GN=TMEM238 PE=1 SV=1		1
	12	1
Transmembrane protein FAM155A OS=Homo sapiens GN=FAM155A PE=2 SV=1		1
	15	1
Transthyretin OS=Homo sapiens GN=TTR PE=1 SV=1		1
	14	1

## Sheet: ETD F1 Prot
Rank	Protein	Accession	MW [kDa]	Scores	#Peptides	SC [%]	RMS [Da]	Modifications	DB Name

## Sheet: ETD F1 Pep
Rank	m/z meas.	MH+ meas.	MH+ calc.	z	Δ m/z [Da]	Rt [min]	Scores	#Cmpds.	Sequence	Modifications	Type	Range	Accession	Protein

## Sheet: ETD F2 Prot
Rank	Protein	Accession	MW [kDa]	Scores	#Peptides	SC [%]	RMS [Da]	Modifications	DB Name
1	EMI domain-containing protein 1 OS=Homo sapiens GN=EMID1 PE=2 SV=1	EMID1_HUMAN	45.3	58.9 (M:58.9)	1	4.1	0.0347	Carbamidomethyl, Oxidation	SwissProt

## Sheet: ETD F2 Pep
Rank	m/z meas.	MH+ meas.	MH+ calc.	z	Δ m/z [Da]	Rt [min]	Scores	#Cmpds.	Sequence	Modifications	Type	Range	Accession	Protein
1	427.235	1705.92	1705.78	4	0.0347	53.25	48.7 (M:48.7)	1	R.GPMGMRGPPGPQGPPGSP.G	Oxidation: 3, 5	ETD	215 - 232	EMID1_HUMAN	EMI domain-containing protein 1 OS=Homo sapiens GN=EMID1 PE=2 SV=1
3	609.592	1218.18	1218.45	2	-0.1375	35.38	19.4 (M:19.4)	1	C.CPGHSGVSCEE.A	Carbamidomethyl: 1, 9	ETD	96 - 106	EMID1_HUMAN	EMI domain-containing protein 1 OS=Homo sapiens GN=EMID1 PE=2 SV=1
7	856.625	3423.48	3423.72	4	-0.0606	16	25.1 (M:25.1)	1	L.EAKMTMLTVIEQPVPPTPATPEDPAPLWGPPP.A	Oxidation: 4	ETD	151 - 182	EMID1_HUMAN	EMI domain-containing protein 1 OS=Homo sapiens GN=EMID1 PE=2 SV=1

## Sheet: ETD F3 Prot
Rank	Protein	Accession	MW [kDa]	Scores	#Peptides	SC [%]	RMS [Da]	Modifications	DB Name
1	Ig gamma-4 chain C region OS=Homo sapiens GN=IGHG4 PE=1 SV=1	IGHG4_HUMAN	35.9	66.9 (M:66.9)	2	5.8	0.067	Carbamidomethyl	SwissProt
2	Serine/arginine-rich splicing factor 1 OS=Homo sapiens GN=SRSF1 PE=1 SV=2	SRSF1_HUMAN	27.7	64.3 (M:64.3)	1	4.4	0.4953	Deamidated	SwissProt

## Sheet: ETD F3 Pep
Rank	m/z meas.	MH+ meas.	MH+ calc.	z	Δ m/z [Da]	Rt [min]	Scores	#Cmpds.	Sequence	Modifications	Type	Range	Accession	Protein
1	470.709	940.411	940.525	2	-0.0571	21.19	44.5 (M:44.5)	3	S.GVHTFPAVL.Q		ETD	49 - 57	IGHG4_HUMAN	Ig gamma-4 chain C region OS=Homo sapiens GN=IGHG4 PE=1 SV=1
1	522.687	1044.37	1044.52	2	-0.0756	29.3	33.1 (M:33.1)	2	K.GPSVFPLAPC.S	Carbamidomethyl: 10	ETD	5 - 14	IGHG4_HUMAN	Ig gamma-4 chain C region OS=Homo sapiens GN=IGHG4 PE=1 SV=1
2	412.628	1235.87	1235.58	3	0.0965	56.76	23.2 (M:23.2)	1	K.TTPPVLDSDGSF.F		ETD	273 - 284	IGHG4_HUMAN	Ig gamma-4 chain C region OS=Homo sapiens GN=IGHG4 PE=1 SV=1
3	593.322	1185.64	1185.63	2	0.0049	59.51	18.4 (M:18.4)	1	G.VHTFPAVLQSS.G		ETD	50 - 60	IGHG4_HUMAN	Ig gamma-4 chain C region OS=Homo sapiens GN=IGHG4 PE=1 SV=1
1	400.689	800.371	799.38	2	0.4953	28.31	42.2 (M:42.2)	1	G.GGGGGGGGAPR.G		ETD	99 - 109	SRSF1_HUMAN	Serine/arginine-rich splicing factor 1 OS=Homo sapiens GN=SRSF1 PE=1 SV=2
7	887.483	3546.91	3545.77	4	0.286	23.24	30.0 (M:30.0)	1	Y.GPPSRRSENRVVVSGLPPSGSWQDLKDHMREA.G	Deamidated: 23	ETD	113 - 144	SRSF1_HUMAN	Serine/arginine-rich splicing factor 1 OS=Homo sapiens GN=SRSF1 PE=1 SV=2
10	400.637	800.266	799.38	2	0.4429	28.57	31.8 (M:31.8)	1	G.GGGGGGGAPRG.R		ETD	100 - 110	SRSF1_HUMAN	Serine/arginine-rich splicing factor 1 OS=Homo sapiens GN=SRSF1 PE=1 SV=2

## Sheet: ETD F4 Prot
Rank	Protein	Accession	MW [kDa]	Scores	#Peptides	SC [%]	RMS [Da]	Modifications	DB Name
1	Ig gamma-4 chain C region OS=Homo sapiens GN=IGHG4 PE=1 SV=1	IGHG4_HUMAN	35.9	112.4 (M:112.4)	4	6.4	0.0686	Carbamidomethyl, Deamidated	SwissProt
2	Ig gamma-1 chain C region OS=Homo sapiens GN=IGHG1 PE=1 SV=1	IGHG1_HUMAN	36.1	104.4 (M:104.4)	4	6.4	0.0647	Deamidated	SwissProt

## Sheet: ETD F4 Pep
Rank	m/z meas.	MH+ meas.	MH+ calc.	z	Δ m/z [Da]	Rt [min]	Scores	#Cmpds.	Sequence	Modifications	Type	Range	Accession	Protein
1	514.209	1027.41	1027.56	2	-0.0731	21.66	36.2 (M:36.2)	1	T.SGVHTFPAVL.Q		ETD	48 - 57	IGHG4_HUMAN	Ig gamma-4 chain C region OS=Homo sapiens GN=IGHG4 PE=1 SV=1
1	522.685	1044.36	1044.52	2	-0.0775	29.6	42.9 (M:42.9)	8	K.GPSVFPLAPC.S	Carbamidomethyl: 10	ETD	5 - 14	IGHG4_HUMAN	Ig gamma-4 chain C region OS=Homo sapiens GN=IGHG4 PE=1 SV=1
1	534.731	1068.45	1068.58	2	-0.0647	20.29	49.3 (M:49.3)	5	S.GVHTFPAVLQ.S		ETD	49 - 58	IGHG4_HUMAN	Ig gamma-4 chain C region OS=Homo sapiens GN=IGHG4 PE=1 SV=1
1	535.23	1069.45	1069.57	2	-0.0573	21.06	36.0 (M:36.0)	1	S.GVHTFPAVLQ.S	Deamidated: 10	ETD	49 - 58	IGHG4_HUMAN	Ig gamma-4 chain C region OS=Homo sapiens GN=IGHG4 PE=1 SV=1
3	470.731	940.456	940.525	2	-0.0347	21.3	41.1 (M:41.1)	2	S.GVHTFPAVL.Q		ETD	49 - 57	IGHG4_HUMAN	Ig gamma-4 chain C region OS=Homo sapiens GN=IGHG4 PE=1 SV=1
1	486.201	971.394	971.52	2	-0.0628	28.04	32.6 (M:32.6)	4	K.GPSVFPLAPS.S		ETD	5 - 14	IGHG1_HUMAN	Ig gamma-1 chain C region OS=Homo sapiens GN=IGHG1 PE=1 SV=1
1	514.209	1027.41	1027.56	2	-0.0731	21.66	36.2 (M:36.2)	1	T.SGVHTFPAVL.Q		ETD	48 - 57	IGHG1_HUMAN	Ig gamma-1 chain C region OS=Homo sapiens GN=IGHG1 PE=1 SV=1
1	534.731	1068.45	1068.58	2	-0.0647	20.29	49.3 (M:49.3)	5	S.GVHTFPAVLQ.S		ETD	49 - 58	IGHG1_HUMAN	Ig gamma-1 chain C region OS=Homo sapiens GN=IGHG1 PE=1 SV=1
1	535.23	1069.45	1069.57	2	-0.0573	21.06	36.0 (M:36.0)	1	S.GVHTFPAVLQ.S	Deamidated: 10	ETD	49 - 58	IGHG1_HUMAN	Ig gamma-1 chain C region OS=Homo sapiens GN=IGHG1 PE=1 SV=1
3	470.731	940.456	940.525	2	-0.0347	21.3	41.1 (M:41.1)	2	S.GVHTFPAVL.Q		ETD	49 - 57	IGHG1_HUMAN	Ig gamma-1 chain C region OS=Homo sapiens GN=IGHG1 PE=1 SV=1

[truncated: 26 more sheets: ETD F5 Prot, ETD F5 Pep, ETD F6 Prot, ETD F6 Pep, ETD F7 Prot, ETD F7 Pep, ETD F8 Prot, ETD F8 Pep, ETD F9 Prot, ETD F9 Pep, ETD F10 Prot, ETD F10 Pep, ETD F11 Prot, ETD F11 Pep, ETD F12 Prot, ETD F12 Pep, ETD F13 Prot, ETD F13 Pep, ETD F14 Prot, ETD F14 Pep …]
